# Supplementary material for: A voting approach to identify a small number of highly predictive genes using multiple classifiers
Source: BMC Bioinformatics. 2009 Jan 30;10(Suppl 1):S19. doi: 10.1186/1471-2105-10-S1-S19 (PMC2648737; doi:10.1186/1471-2105-10-S1-S19)
Supplement: Additional file 2 — This file contains the result of gene set enrichment analysis (GSEA). [file 1471-2105-10-S1-S19-S2.zip]

Archive with 47 entries (46 files):
- ALEXE.html
- ALEXE.xls
- ALEXE_50.png
- butterfly_plot.png
- edb/
- edb/dataset.phenotype.cls_relapse_versus_non-relapse.rnk
- edb/gene_sets.gmt
- edb/phenotype.cls
- edb/results.edb
- enplot_ALEXE_49.png
- enplot_MAMITSUKA_37.png
- enplot_VANT_VEER_231_43.png
- enplot_VANT_VEER_70_46.png
- enplot_VOTING_40.png
- gene_set_sizes.xls
- global_es_histogram.png
- gsea_report_for_0_1217226852592.html
- gsea_report_for_0_1217226852592.xls
- gsea_report_for_1_1217226852592.html
- gsea_report_for_1_1217226852592.xls
- gset_rnd_es_dist_39.png
- gset_rnd_es_dist_42.png
- gset_rnd_es_dist_45.png
- gset_rnd_es_dist_48.png
- gset_rnd_es_dist_51.png
- heat_map_35.png
- heat_map_corr_plot.html
- index.html
- MAMITSUKA.html
- MAMITSUKA.xls
- MAMITSUKA_38.png
- my_analysis.Gsea.1217226852592.rpt
- neg_snapshot.html
- pos_snapshot.html
- pvalues_vs_nes_plot.png
- ranked_gene_list_1_versus_0_1217226852592.xls
- ranked_list_corr_36.png
- VANT VEER 231.html
- VANT VEER 231.xls
- VANT VEER 70.html
- VANT VEER 70.xls
- VANT_VEER_231_44.png
- VANT_VEER_70_47.png
- VOTING.html
- VOTING.xls
- VOTING_41.png
- xtools.css
