# Supplementary material for: A voting approach to identify a small number of highly predictive genes using multiple classifiers
Source: BMC Bioinformatics. 2009 Jan 30;10(Suppl 1):S19. doi: 10.1186/1471-2105-10-S1-S19 (PMC2648737; doi:10.1186/1471-2105-10-S1-S19)
Supplement: Additional file 2 — This file contains the result of gene set enrichment analysis (GSEA). [file 1471-2105-10-S1-S19-S2.zip › ALEXE.xls]

NAME	PROBE	DESCRIPTION<br>(from dataset)	GENE SYMBOL	GENE_TITLE	RANK IN GENE LIST	RANK METRIC SCORE	RUNNING ES	CORE ENRICHMENT
row_0	AL080059	na	AL080059	NULL	0	6.260115623474121	0.05882353	No
row_1	Contig55574_RC	na	CONTIG55574_RC	NULL	466	2.607961416244507	0.09863954	No
row_2	NM_001756	na	NM_001756	NULL	1796	1.6009811162948608	0.10313835	No
row_3	Contig38451_RC	na	CONTIG38451_RC	NULL	20452	-0.8286289572715759	-0.6005871	No
row_4	Contig15031_RC	na	CONTIG15031_RC	NULL	23702	-2.2906620502471924	-0.674571	Yes
row_5	Contig63102_RC	na	CONTIG63102_RC	NULL	23747	-2.338308572769165	-0.617546	Yes
row_6	AL110129	na	AL110129	NULL	24000	-2.5954947471618652	-0.5690234	Yes
row_7	Contig42421_RC	na	CONTIG42421_RC	NULL	24092	-2.7189323902130127	-0.5139196	Yes
row_8	Contig41383_RC	na	CONTIG41383_RC	NULL	24128	-2.7652289867401123	-0.45652673	Yes
row_9	Contig37063_RC	na	CONTIG37063_RC	NULL	24148	-2.7985708713531494	-0.39847985	Yes
row_10	AB033007	na	AB033007	NULL	24374	-3.3822734355926514	-0.3488535	Yes
row_11	AL049689	na	AL049689	NULL	24415	-3.583702325820923	-0.29166502	Yes
row_12	NM_003748	na	NM_003748	NULL	24421	-3.6236369609832764	-0.23304588	Yes
row_13	AF148505	na	AF148505	NULL	24431	-3.690614700317383	-0.17459023	Yes
row_14	Contig65439	na	CONTIG65439	NULL	24432	-3.699388027191162	-0.1157667	Yes
row_15	NM_001661	na	NM_001661	NULL	24445	-3.820193290710449	-0.057433687	Yes
row_16	NM_020974	na	NM_020974	NULL	24480	-4.8234639167785645	4.5634806E-8	Yes
