# Supplementary material for: A voting approach to identify a small number of highly predictive genes using multiple classifiers
Source: BMC Bioinformatics. 2009 Jan 30;10(Suppl 1):S19. doi: 10.1186/1471-2105-10-S1-S19 (PMC2648737; doi:10.1186/1471-2105-10-S1-S19)
Supplement: Additional file 2 — This file contains the result of gene set enrichment analysis (GSEA). [file 1471-2105-10-S1-S19-S2.zip › edb/dataset.phenotype.cls_relapse_versus_non-relapse.rnk]

AL080059	6.2601156
NM_016448	4.782841
Contig47544_RC	4.739134
NM_013438	4.6340113
NM_020120	4.5901713
NM_005721	4.56758
NM_001168	4.442307
NM_016359	4.404218
Contig55725_RC	4.32281
NM_003875	4.320468
NM_006115	4.2965455
NM_005744	4.290225
Contig46218_RC	4.2648606
NM_002811	4.260674
NM_003981	4.229824
D13540	4.2066903
NM_004504	4.1694374
Contig28552_RC	4.1335897
Contig54260_RC	4.1123238
NM_004701	4.0856414
NM_007292	4.084236
NM_002914	4.06582
Contig41413_RC	4.055528
NM_020132	4.0497184
NM_005733	4.044759
NM_005915	4.0301876
Contig54742_RC	4.028571
NM_002358	4.0082173
NM_002106	4.0052314
NM_020188	4.002441
NM_014003	3.9986248
NM_001809	3.983552
NM_018354	3.9830935
Contig53488	3.9747941
NM_006607	3.9560986
AF161553	3.9520807
NM_018410	3.945694
AB033032	3.9389167
Contig53223	3.8833683
NM_015984	3.879527
NM_015434	3.876259
NM_004994	3.869374
Contig31288_RC	3.84884
NM_018265	3.8481543
U90904	3.8442967
AF052162	3.8333778
X05610	3.8313634
NM_018089	3.8118055
NM_014321	3.8105934
NM_007057	3.8070757
NM_016066	3.8013706
NM_012310	3.794266
NM_005342	3.7870371
NM_003504	3.776783
NM_000291	3.7553425
NM_001673	3.751849
NM_017860	3.7513142
AF073519	3.7502792
NM_016946	3.7290487
NM_013282	3.7285872
NM_006101	3.7249124
NM_000127	3.6944804
NM_002808	3.6932642
NM_003258	3.6880765
Contig40385_RC	3.6877549
U96131	3.6848557
NM_003600	3.6709812
Contig51882_RC	3.6542883
NM_020166	3.6530476
NM_003662	3.6400542
Contig25343_RC	3.6335557
NM_002916	3.630832
NM_018131	3.6296415
Contig38288_RC	3.6289675
NM_006845	3.6232715
NM_001905	3.6205366
AA555029_RC	3.598333
NM_005805	3.594659
Contig32185_RC	3.5837905
NM_014251	3.5800538
Contig42006_RC	3.5733714
D38553	3.5695076
NM_006201	3.5694487
NM_020123	3.5665421
NM_002266	3.560754
Contig29_RC	3.5595973
NM_004035	3.5585058
NM_005742	3.5342395
Contig38901_RC	3.529997
NM_002936	3.5261388
Contig36879_RC	3.5246003
NM_018136	3.5093105
Contig24252_RC	3.5003953
NM_006461	3.496063
AB029012	3.4941063
NM_004456	3.4929364
Contig35251_RC	3.4913461
Contig57097_RC	3.4868171
NM_007111	3.4866533
NM_014875	3.48099
NM_000858	3.4770095
AK000543	3.4667847
NM_002224	3.461437
Contig41716_RC	3.45496
NM_003686	3.453902
NM_006623	3.4412768
NM_014388	3.4364092
NM_006625	3.4347703
NM_001826	3.4292836
Contig54536	3.4291985
NM_002524	3.4213977
D43950	3.42075
NM_016306	3.4193058
D86978	3.4183755
NM_001216	3.4079454
NM_000161	3.4070544
NM_014294	3.3957233
NM_014584	3.3900208
AL050021	3.388383
Contig49219_RC	3.3881173
NM_018693	3.387431
NM_018321	3.3854373
NM_019028	3.3759634
NM_005393	3.375109
NM_005804	3.3734887
NM_016577	3.3625505
NM_005563	3.3557448
NM_003193	3.3538482
NM_005196	3.3527014
NM_006067	3.3517165
NM_005333	3.3516173
Contig25991	3.3475606
NM_016185	3.3419864
Contig51464_RC	3.3405406
NM_017760	3.3366873
NM_003878	3.3359168
AF055033	3.332935
NM_014176	3.3298502
NM_005538	3.3293447
NM_015932	3.325568
AL035297	3.3192203
NM_006372	3.3191009
AF112213	3.3168457
NM_001084	3.3154547
AB018337	3.3045785
Contig44289_RC	3.2985365
AK001442	3.293999
NM_014750	3.2918134
NM_013277	3.2881858
NM_014501	3.2868133
NM_005049	3.282729
NM_021204	3.2796502
NM_003158	3.2766597
NM_018455	3.273939
NM_006469	3.2687604
NM_018840	3.2587066
Contig45032_RC	3.2576034
NM_012291	3.2548823
Contig46796_RC	3.2467685
NM_018407	3.2452292
NM_003683	3.2396636
NM_017746	3.2378826
NM_015239	3.2355936
NM_007019	3.2348661
Contig20573_RC	3.2347844
Contig58397_RC	3.2323198
NM_002395	3.227969
AK000745	3.2231064
Contig3902_RC	3.222616
NM_012341	3.2093785
M96577	3.2071571
NM_013296	3.206641
NM_003477	3.1981263
NM_001537	3.1967607
AF131828	3.1917274
NM_005722	3.1902194
NM_016101	3.1885135
Contig2399_RC	3.186983
NM_004580	3.1830647
Contig48697_RC	3.1802485
AF131819	3.1745248
NM_004336	3.1722052
NM_002629	3.1655736
NM_001419	3.1646845
NM_018256	3.163639
NM_000788	3.1616952
AL049397	3.158366
NM_001124	3.1547775
Contig3677_RC	3.1537695
NM_006406	3.1519544
Contig57584_RC	3.1507955
NM_007267	3.1504776
NM_012474	3.149537
NM_019013	3.1479058
Contig46241_RC	3.1464617
NM_018959	3.1445537
NM_005918	3.1424413
Contig55188_RC	3.1359923
AL137718	3.130701
NM_001658	3.1279194
Contig51740_RC	3.1266313
NM_004217	3.1240826
NM_018254	3.123406
NM_006265	3.1205626
Contig45024_RC	3.1159506
Contig2869_RC	3.112126
Contig56843_RC	3.111953
NM_016062	3.1118462
AF065241	3.1099873
NM_002047	3.106788
NM_001827	3.0991158
NM_003531	3.098842
NM_015878	3.0930176
NM_014184	3.0922093
NM_003406	3.0914106
NM_002794	3.0895448
NM_002200	3.084204
NM_000801	3.0809212
NM_014968	3.070116
NM_001866	3.0677276
NM_002829	3.06352
NM_015176	3.0633414
Contig51519_RC	3.063145
BE739817_RC	3.0575192
Contig56457_RC	3.0570054
Contig43542_RC	3.0542777
NM_016467	3.0535655
Contig713_RC	3.0481625
AK001278	3.0458357
NM_004358	3.0425222
NM_001618	3.0391428
NM_016096	3.0387
NM_018454	3.0345318
NM_003376	3.030095
Contig40813_RC	3.029729
NM_003953	3.0266025
NM_000270	3.0254066
Contig44939_RC	3.0250812
Contig31000_RC	3.02277
NM_018052	3.0215795
NM_014889	3.0206504
Contig48913_RC	3.0203323
D25328	3.0168731
NM_006014	3.0151265
Contig111_RC	3.0148935
NM_002300	3.0104747
NM_004052	3.0100858
Contig66705_RC	3.0083547
AF070552	3.0056024
NM_004733	3.0034356
NM_004494	2.9962585
NM_003473	2.994968
NM_002396	2.991474
NM_000933	2.9905217
U81002	2.9832618
NM_015530	2.9787796
NM_004804	2.9742286
NM_002875	2.974216
NM_004953	2.974126
NM_012383	2.973022
AL050101	2.9669404
NM_002426	2.9648576
AL162049	2.9645405
NM_000284	2.9637206
U82319	2.9626994
NM_014078	2.961566
Contig20708_RC	2.9495308
NM_016095	2.9487665
NM_006999	2.9481218
Contig1403_RC	2.9423156
AK000926	2.9370313
NM_005737	2.9322586
NM_018964	2.932131
NM_018098	2.932029
AL157482	2.9315524
AF067972	2.9253788
NM_013437	2.9252405
NM_017522	2.9231875
Contig54389_RC	2.9209437
NM_003039	2.9147282
Contig62306	2.9146433
NM_006931	2.91447
NM_002073	2.9136107
Contig50981_RC	2.9132981
NM_013275	2.9122648
AL122091	2.9076812
AI339981_RC	2.905475
D43948	2.905358
NM_002061	2.9044228
NM_004856	2.9030445
NM_013260	2.9024653
NM_014002	2.9016738
Contig45454_RC	2.9003966
Contig47822	2.8962495
Contig39730_RC	2.8948584
NM_001689	2.8933885
NM_003993	2.8911839
NM_017823	2.8909488
NM_006636	2.8902543
NM_014812	2.8872323
NM_003676	2.8865047
NM_004111	2.8863368
NM_004805	2.8844385
NM_001333	2.8834221
NM_014575	2.8795147
NM_002871	2.8790166
AF055270	2.8783634
AF161383	2.877004
NM_016542	2.8738215
Contig2143_RC	2.8734076
Contig48619_RC	2.8601394
NM_005920	2.8598988
NM_014736	2.8587976
D80001	2.8584025
NM_014941	2.8582363
NM_006410	2.8575277
Contig37262	2.852979
Contig58226_RC	2.8515627
NM_017829	2.84872
NM_000599	2.8481405
Contig63300_RC	2.846409
NM_005891	2.8459656
AL133651	2.836654
NM_000436	2.83518
NM_003806	2.8349466
NM_004702	2.8306837
AF077036	2.8295672
NM_014567	2.8287873
NM_014754	2.8276544
NM_017456	2.8265946
NM_021106	2.825429
NM_016052	2.8252897
NM_004553	2.8244634
Contig2947_RC	2.8186057
NM_016456	2.817815
NM_006579	2.8163536
NM_001122	2.813144
Contig1278_RC	2.811334
Contig51338_RC	2.8095853
NM_003330	2.8080053
L37198	2.8074148
NM_004068	2.8052955
NM_018233	2.8041809
AB023164	2.802774
NM_005325	2.79872
Contig10890_RC	2.7984414
NM_000194	2.7961273
Contig57864_RC	2.7940793
NM_016655	2.7938108
U17327	2.791723
NM_005480	2.7911527
AF257659	2.7908778
NM_007006	2.7905643
NM_005343	2.790491
AL080109	2.7899098
NM_014364	2.789699
NM_016326	2.789608
NM_004579	2.7894676
NM_005614	2.787872
NM_002480	2.786598
Contig17359_RC	2.7857087
Contig21812_RC	2.783026
Contig55524_RC	2.7812943
NM_017702	2.7802303
D38521	2.7798095
NM_017772	2.777242
NM_002882	2.7770307
Contig56670_RC	2.7753115
NM_000516	2.7752352
U10991	2.7744222
NM_018492	2.7659943
NM_014864	2.759643
Contig50106_RC	2.7551801
NM_014929	2.7549756
Contig51888_RC	2.7536454
AL050389	2.752713
NM_005651	2.7526715
Contig52209_RC	2.7515762
NM_012484	2.7468896
AL117600	2.7459047
Contig55264_RC	2.743944
NM_005034	2.7425656
Contig28888_RC	2.7383323
NM_001071	2.7365923
NM_013378	2.7355275
NM_016495	2.7347295
NM_002451	2.7327867
NM_014302	2.7287314
NM_006463	2.728044
NM_017644	2.7274003
Contig37040	2.7269838
Contig50935_RC	2.724067
NM_016405	2.7236423
NM_001109	2.7232687
Contig48776_RC	2.7196932
Contig64688	2.7194712
Contig31980_RC	2.7193978
NM_003537	2.7148507
Contig32002_RC	2.7147086
NM_002115	2.7107465
AK000552	2.707557
NM_004603	2.7057192
NM_004203	2.704905
Contig26768_RC	2.7037585
NM_004642	2.7036998
NM_005679	2.7018862
NM_004418	2.7015479
AB020713	2.7010074
NM_002497	2.6991827
NM_017447	2.6989236
NM_014050	2.69638
NM_003311	2.6962457
Contig54563_RC	2.6959805
Contig20807_RC	2.6951933
NM_001861	2.694399
Contig8685_RC	2.694128
NM_001685	2.6930923
AF161444	2.692324
Contig47519_RC	2.6918752
S90469	2.691514
AB037779	2.6914442
NM_003016	2.691212
AL133603	2.6868544
AF052159	2.6841638
AF143676	2.6819339
NM_000454	2.6817722
NM_000485	2.6809592
NM_004168	2.6776786
Contig49931_RC	2.6727335
NM_005258	2.672695
D55716	2.6713448
NM_018639	2.6696088
NM_001679	2.6686096
NM_004446	2.6649053
NM_000179	2.6628678
Contig61254_RC	2.6618056
NM_014325	2.6609204
NM_005718	2.6587958
NM_014688	2.6555228
Contig43549_RC	2.6524174
NM_003378	2.6501033
AB029001	2.649804
NM_001945	2.647144
AF155117	2.6422412
Contig40824	2.642062
NM_018473	2.6416385
AL080144	2.6406934
NM_014236	2.637937
Contig47220	2.637405
NM_007027	2.6365511
NM_000889	2.6362073
Contig53191_RC	2.6334686
NM_003191	2.632355
X94232	2.629304
NM_003494	2.6284668
NM_005077	2.6235418
Contig24565_RC	2.62238
NM_017782	2.621991
NM_003090	2.6207552
Contig9259_RC	2.6163867
Contig42306_RC	2.6150162
Contig60864_RC	2.613221
AB033111	2.6126976
NM_000950	2.6119664
AL137502	2.6084304
Contig53047_RC	2.6084251
Contig55574_RC	2.6079614
AF078866	2.607635
NM_006806	2.607334
NM_002357	2.6060257
NM_018227	2.605705
Contig16447_RC	2.6032288
NM_005787	2.602999
NM_014171	2.5991952
NM_014187	2.5940568
Contig53698_RC	2.593627
NM_006281	2.5934517
NM_014404	2.5927994
Contig2873_RC	2.5898695
NM_005017	2.587346
NM_001360	2.584449
NM_002965	2.5829375
Contig35752	2.5795357
Contig55004	2.5774577
NM_003674	2.5731046
NM_004578	2.5725868
NM_005548	2.572071
Contig28549	2.571188
NM_006118	2.5702136
Contig56441_RC	2.569052
NM_006017	2.568482
Contig55771_RC	2.5683
NM_017779	2.5654094
NM_018944	2.5652666
NM_013329	2.5647774
Contig57222_RC	2.5607584
AF151109	2.560515
NM_005871	2.5599294
NM_004757	2.5595095
Contig27882_RC	2.5591118
NM_003720	2.5589752
AL080235	2.5555885
Contig59661_RC	2.5555272
NM_006706	2.5543005
NM_014745	2.5536535
NM_001472	2.5536358
NM_016120	2.5523655
NM_018087	2.551768
NM_017780	2.5489647
Contig2099_RC	2.5484807
AL160131	2.5470417
NM_005558	2.5458865
NM_018120	2.5451956
Contig40019_RC	2.544777
NM_003740	2.54417
NM_001291	2.542643
Contig1489_RC	2.540002
NM_012089	2.5354414
Contig41635_RC	2.5328586
D83781	2.5320551
NM_014444	2.531527
NM_003905	2.5311549
NM_016401	2.5295186
NM_018223	2.5291612
Contig924_RC	2.5260317
NM_020371	2.52314
AB035356	2.5230541
NM_004741	2.522345
NM_017660	2.5198162
NM_005717	2.5194416
AB007950	2.5176528
NM_014268	2.5155165
NM_014791	2.5150301
NM_005322	2.5125382
U58033	2.5118515
Contig59213_RC	2.5111651
NM_003035	2.5098352
M77142	2.5096867
NM_007203	2.5084975
NM_000175	2.5061717
Contig37884_RC	2.5057008
D29954	2.5019872
Contig39100_RC	2.4999359
Contig57694_RC	2.4987779
Contig57430_RC	2.4976618
Contig52482_RC	2.497389
Contig28947_RC	2.496486
NM_016513	2.495847
NM_006699	2.4944625
AF160213	2.4940073
R11316_RC	2.4937918
AL110282	2.492692
NM_003329	2.4920888
Contig42930_RC	2.4910798
NM_018063	2.4892888
NM_000408	2.4887967
Contig55920_RC	2.4874666
Contig54079_RC	2.4868438
NM_018433	2.4866974
NM_001033	2.485974
Contig42653_RC	2.4845576
NM_001204	2.48113
AL122088	2.479938
NM_002208	2.4797347
NM_003318	2.4765208
NM_016951	2.4750724
NM_000143	2.4715903
NM_016628	2.4712863
NM_012414	2.4702897
NM_015420	2.470232
NM_015640	2.47007
Contig39490_RC	2.4698088
NM_006111	2.4692094
NM_002131	2.469108
AK001166	2.4664493
NM_002964	2.4643207
NM_006924	2.4641192
NM_007274	2.4626853
Contig45321	2.4622638
NM_015895	2.4614716
AF155652	2.4563894
NM_001219	2.4560955
Contig30573_RC	2.4556684
NM_005839	2.455031
NM_000154	2.4542592
NM_016299	2.4522648
NM_019606	2.4518712
NM_005776	2.4495583
Contig17367_RC	2.4484947
NM_002079	2.4480762
NM_012214	2.4474623
U63542	2.446787
X87949	2.4410908
Contig45212_RC	2.4401393
NM_004846	2.4398565
NM_018044	2.4391925
NM_006640	2.4382303
NM_005720	2.4367273
NM_002618	2.435787
AL096857	2.4349697
NM_001355	2.434884
NM_017789	2.4337947
NM_005792	2.4333334
NM_000096	2.4328918
NM_006888	2.4311748
NM_000365	2.430489
U74612	2.4278688
NM_017528	2.4259953
NM_018109	2.4244986
Contig56169_RC	2.4244862
NM_000819	2.4241738
NM_000381	2.4240327
AF009267	2.423489
NM_006190	2.4219003
D80010	2.421484
Contig9059_RC	2.421243
AL080097	2.4210544
AL137295	2.4205713
NM_020659	2.4201393
NM_014637	2.417953
NM_001897	2.4176283
NM_012110	2.4166899
Contig55313_RC	2.415732
NM_000100	2.4152827
NM_013995	2.4143007
NM_018072	2.414064
NM_002019	2.4112964
NM_007080	2.410907
NM_006413	2.4105566
X52882	2.4102497
NM_016271	2.4091558
NM_012394	2.4050164
NM_014342	2.4038937
NM_004508	2.4034011
NM_002221	2.4023309
Contig52723_RC	2.4021442
NM_007217	2.402013
D38522	2.4013424
NM_018835	2.4012158
NM_001262	2.3972633
NM_020675	2.3969405
Contig53793_RC	2.396026
Contig49169_RC	2.395024
NM_020151	2.3940232
NM_014777	2.3930972
Contig57493_RC	2.392157
NM_018170	2.388648
Contig11137_RC	2.3865156
NM_004265	2.3851442
NM_002297	2.3833115
AI091551_RC	2.3830147
NM_002592	2.3826306
NM_016107	2.38253
Contig15778_RC	2.3824723
NM_005566	2.381973
NM_006260	2.3806553
NM_016411	2.377766
NM_000682	2.3770041
NM_014095	2.3748267
NM_016507	2.3714516
NM_000856	2.3701534
AB006624	2.3670888
L06845	2.3660984
NM_000022	2.3654075
Contig27965_RC	2.3609638
NM_014479	2.358864
NM_018270	2.3584886
NM_016033	2.3571486
NM_002298	2.356054
NM_001428	2.3551013
NM_004049	2.3546355
NM_014423	2.3546
NM_004648	2.3540266
NM_003607	2.353929
Contig27171_RC	2.352526
Contig50122_RC	2.352283
NM_006854	2.3522267
NM_002691	2.3507044
NM_004889	2.3503358
D11466	2.3499196
AL133616	2.3491764
Contig53806_RC	2.3474772
D28476	2.34702
S77356	2.3460763
Contig49330_RC	2.345328
NM_018056	2.3446658
AB007962	2.3435674
Contig31224_RC	2.3422618
NM_001543	2.3409882
Contig41385_RC	2.3390894
Contig16654_RC	2.3370748
AB033006	2.3370073
Contig29163_RC	2.3360293
NM_006755	2.3351002
NM_006324	2.334603
Contig569_RC	2.3327122
Contig57433_RC	2.332693
Contig41194_RC	2.329904
NM_000057	2.328771
Contig51802_RC	2.326125
AL133572	2.326074
NM_006758	2.3260078
NM_000918	2.3245351
NM_005999	2.3245282
NM_007240	2.3201232
Contig54974_RC	2.3198652
NM_001305	2.319594
NM_014395	2.319581
Contig43213	2.31939
NM_004708	2.3190172
Contig48270_RC	2.3170803
AL110226	2.31701
NM_003752	2.3163877
Contig28712_RC	2.3130367
Contig40128_RC	2.3123314
AL109795	2.311837
NM_003274	2.3116944
NM_020313	2.3111613
NM_000559	2.310581
AF155120	2.3104556
Contig42809_RC	2.3087828
NM_001101	2.3049622
NM_014181	2.3049462
AL080110	2.3038263
NM_006800	2.302911
NM_005063	2.302033
NM_006710	2.3019276
Contig54012_RC	2.3011875
AL110137	2.301164
NM_000814	2.3011389
NM_014671	2.2992196
NM_005520	2.2980018
AL137648	2.2976582
NM_000271	2.295178
Contig41893	2.2944775
Contig3398_RC	2.294288
NM_014272	2.293999
Contig56569_RC	2.292768
NM_016049	2.2924082
NM_002046	2.2922869
NM_015361	2.292057
Contig3311_RC	2.291761
NM_013235	2.291184
Contig47648_RC	2.2906005
NM_014547	2.2905126
NM_005837	2.2896626
Contig32577_RC	2.2879157
Contig58755_RC	2.2874634
Contig46217_RC	2.2873554
Contig36809_RC	2.2870493
AK001595	2.2857113
NM_000891	2.2850683
NM_001357	2.2830865
NM_002768	2.2827027
NM_006499	2.2757647
M90657	2.2757618
NM_004515	2.274889
AF113020	2.2740886
NM_021238	2.2701578
Contig44656_RC	2.2682219
NM_016072	2.2680442
NM_017697	2.2658362
AF162667	2.264355
NM_003137	2.2635813
NM_000866	2.2627811
NM_005731	2.2588716
NM_003368	2.258257
AF152502	2.2582152
Contig63525	2.2578607
NM_001806	2.2574935
NM_000108	2.2557395
AF052142	2.2549887
NM_001421	2.2539737
NM_000104	2.2534492
AL157432	2.250972
NM_017755	2.2507775
NM_006504	2.2495716
NM_004219	2.2493463
AK000325	2.2473185
AF121255	2.2471375
Contig3026	2.2469788
Contig41035	2.2467537
NM_004291	2.2466488
NM_005575	2.2466416
AF020762	2.2463777
NM_017582	2.2442513
NM_006241	2.2438493
NM_018396	2.243611
NM_000861	2.242918
NM_006826	2.2418427
AK000002	2.2416327
NM_003908	2.2412205
NM_016551	2.240921
AK001134	2.2405844
Contig29126_RC	2.2405615
NM_014669	2.2363334
NM_012425	2.235814
NM_016040	2.2345831
NM_003548	2.2336547
NM_003096	2.2331374
NM_016631	2.2320716
D86979	2.2310412
NM_001530	2.2303948
AF058988	2.229292
NM_005796	2.2281227
NM_018648	2.227529
Contig44585_RC	2.2274234
NM_013986	2.2264657
NM_014865	2.2261958
NM_006637	2.225924
L05096	2.2257304
AB033053	2.224301
Contig50249_RC	2.2228408
NM_006590	2.2228403
Contig57496_RC	2.2185977
AF260261	2.2177844
NM_014096	2.216974
NM_004865	2.2162268
Contig40557_RC	2.2147424
Contig55766_RC	2.2146251
AL162007	2.2143362
NM_002662	2.2140024
NM_006100	2.213604
NM_002004	2.2097092
X07834	2.2087848
NM_006770	2.2078214
Contig62970_RC	2.2073255
AL080079	2.2068925
AF023142	2.2068272
NM_002807	2.2052016
NM_002075	2.2043917
Contig66827_RC	2.2031267
Contig42777_RC	2.2030635
NM_012412	2.2009265
Contig40831_RC	2.1998198
Contig45316_RC	2.1997721
Contig53165_RC	2.197353
NM_002792	2.1945643
NM_004933	2.1924038
Contig58368_RC	2.192281
NM_005078	2.1905773
NM_002161	2.1903474
AK001890	2.190119
NM_006198	2.1888673
AB029011	2.1873744
NM_004301	2.1870062
NM_002874	2.185048
NM_006912	2.1848397
Contig40364	2.1831431
NM_020122	2.182572
NM_015840	2.1809652
M26383	2.1808476
Contig53056_RC	2.179836
Contig42468_RC	2.1784008
Contig54961_RC	2.1782246
NM_002688	2.175759
NM_001822	2.1753597
NM_014322	2.1745126
NM_000839	2.1741776
NM_006086	2.1722367
AB040881	2.1716847
Contig48962_RC	2.171601
Contig37663_RC	2.1710443
NM_014763	2.1710012
NM_014382	2.17028
NM_017917	2.1699448
Contig27639_RC	2.1697052
Contig51196_RC	2.1696901
NM_000268	2.1692107
AW190932_RC	2.1676912
NM_006054	2.1673431
NM_018186	2.1665318
NM_006322	2.1656957
Contig1778_RC	2.1654246
NM_005863	2.164236
NM_004222	2.1638315
AL049670	2.1630042
NM_006052	2.1628172
NM_018135	2.1626256
U79277	2.1583953
NM_003821	2.154196
NM_002689	2.1527276
Contig36251	2.1516383
AF118224	2.151468
AF020919	2.149793
NM_020247	2.1497421
NM_019084	2.1484575
Contig62923_RC	2.1484103
NM_000158	2.148403
Contig38630_RC	2.1481981
AL050353	2.1481466
NM_017757	2.1479614
NM_020143	2.147528
NM_004904	2.1462276
Contig54895_RC	2.1458929
NM_006351	2.1434698
NM_000917	2.1434677
Contig50950_RC	2.1426733
NM_014343	2.141654
Contig61872	2.1402607
NM_017864	2.1402037
Contig23085_RC	2.1400747
NM_002454	2.1400163
NM_012470	2.1390595
NM_003579	2.1373096
NM_005320	2.1361532
NM_002157	2.1360693
Contig23158_RC	2.1342084
NM_013339	2.1331687
NM_005087	2.133076
Contig51526_RC	2.1328714
NM_005709	2.13179
NM_003779	2.1280625
NM_016267	2.1264565
AB014555	2.1262074
NM_016623	2.1255796
NM_017694	2.1251383
NM_004298	2.125116
NM_017921	2.124159
Contig64297_RC	2.1238248
NM_005993	2.1231978
NM_001274	2.1227717
Contig43621_RC	2.1223218
NM_004207	2.1216512
NM_006415	2.12099
AF161380	2.1204314
NM_005499	2.1202834
NM_016109	2.1192148
NM_014043	2.1187475
NM_002466	2.1175838
AF099032	2.116188
AB032954	2.1160388
Contig325_RC	2.1148465
NM_007051	2.1144857
AF047002	2.1141362
NM_001981	2.1134365
NM_006090	2.1126893
Contig50153_RC	2.11209
NM_004759	2.111683
NM_001566	2.1114113
Contig42387_RC	2.1108735
NM_006555	2.1107693
AF028828	2.1104307
NM_006784	2.1101246
AB023166	2.1100914
NM_016275	2.108685
L27560	2.107296
NM_018339	2.1038995
NM_018686	2.1033173
AL037737_RC	2.1022189
NM_006401	2.1020427
NM_001859	2.1019773
NM_016503	2.1007118
NM_017426	2.100493
NM_015832	2.099304
NM_005689	2.0992475
L16464	2.0990164
Contig45173_RC	2.0983899
Contig38134_RC	2.0972226
NM_019619	2.0968077
Contig10629_RC	2.095806
AK002036	2.0957906
NM_015955	2.095644
NM_002155	2.0954442
NM_002093	2.0950902
NM_018630	2.0949547
NM_014109	2.094196
Contig47368_RC	2.091998
NM_003591	2.0917468
Contig46202	2.0911992
AB024704	2.0903041
NM_005394	2.0898218
NM_018060	2.089782
Contig48177_RC	2.0897362
NM_005507	2.0871363
NM_003920	2.0865083
Contig29396_RC	2.0860505
NM_005698	2.0859663
Contig54667_RC	2.0847259
Contig57397_RC	2.0826309
Contig16908_RC	2.081756
NM_017994	2.081424
NM_006217	2.0811915
Contig57715	2.0808244
NM_018062	2.0794492
AL117457	2.0783014
AL117609	2.0781972
Contig5690_RC	2.0768688
NM_002693	2.0763338
Contig29887_RC	2.0757878
NM_012177	2.0747774
NM_005324	2.0747387
NM_006819	2.074197
Contig37376_RC	2.0741751
AL049443	2.0739512
D86971	2.0728805
Contig55728_RC	2.07099
AB007913	2.0703292
NM_006002	2.0703006
NM_005998	2.0699148
Contig4595	2.0696824
Contig55397_RC	2.0684607
AB018353	2.0680375
Contig55997_RC	2.0679786
AB032997	2.0674143
NM_003592	2.0672913
NM_012201	2.067289
NM_007334	2.067231
NM_003529	2.0662608
NM_001751	2.065778
Contig14581_RC	2.0656164
NM_018432	2.0653431
NM_001152	2.0650961
Contig50410	2.0645134
NM_018386	2.0637553
NM_016171	2.0637326
NM_006004	2.0626771
NM_018533	2.06026
NM_018580	2.059434
AF100756	2.0569305
NM_016050	2.0565548
NM_006589	2.0557358
Contig4144_RC	2.054054
Contig2087_RC	2.054038
AB029041	2.0524747
Contig67241_RC	2.0522373
Contig49512_RC	2.0516434
NM_006500	2.0513613
Contig54113_RC	2.0507288
NM_017869	2.0497038
Contig63649_RC	2.048677
Contig47267_RC	2.0475316
AF119904	2.0472877
M55914	2.0453699
NM_003576	2.0451417
NM_014753	2.0443761
Contig58108_RC	2.0442307
Contig44311_RC	2.0437872
NM_005973	2.043763
NM_002053	2.0435317
U43374	2.0428553
Contig33603_RC	2.0428317
U37689	2.041811
NM_000947	2.0416195
NM_020673	2.041356
NM_018390	2.0403605
NM_004371	2.0386152
NM_000751	2.0385587
NM_000130	2.0380757
NM_014214	2.035246
Contig39506_RC	2.0351274
NM_018188	2.0342627
Contig9965_RC	2.0341938
NM_005536	2.034176
NM_005876	2.033358
NM_018004	2.0320272
NM_006186	2.0313606
X62534	2.0294127
NM_001634	2.0285113
Contig3495_RC	2.0282083
NM_018290	2.0281823
NM_006335	2.026303
NM_018685	2.0250878
NM_002933	2.024134
AF070535	2.0230074
NM_004414	2.021896
NM_020979	2.0210094
Contig57258_RC	2.0201313
AL049415	2.018747
Contig36744_RC	2.0180292
NM_007235	2.0177746
NM_004161	2.0162609
NM_017596	2.0162084
NM_002757	2.015119
AL117617	2.01233
NM_016530	2.0119815
AL137600	2.011509
AB004064	2.0111551
NM_002852	2.0106356
Contig53709_RC	2.0099773
NM_004087	2.0099735
NM_006304	2.0095751
NM_002013	2.0092022
NM_002271	2.009031
Contig36878_RC	2.0066934
NM_000584	2.0050519
NM_004749	2.0048993
NM_016207	2.0044
AB007866	2.0037484
NM_014241	2.003565
NM_016839	2.0021372
NM_005945	2.0010846
AF234532	2.0005674
Contig53170_RC	1.9990194
NM_003680	1.9987129
NM_001853	1.9986877
Contig52082_RC	1.9976128
Contig58145_RC	1.9965485
NM_016592	1.9956936
NM_019886	1.9944487
AB014520	1.9940488
Contig53506	1.9935043
NM_006825	1.9927387
NM_000636	1.9925745
Contig5109_RC	1.99248
AB014522	1.9923358
NM_013375	1.9914858
NM_000407	1.9895563
NM_000876	1.9893466
R70506_RC	1.9886985
Contig55944_RC	1.9884307
NM_014305	1.9872657
U12779	1.9863231
NM_018128	1.9841237
Contig50483	1.9823197
NM_018332	1.9820111
Contig3812_RC	1.9818145
Contig404	1.9788846
NM_018380	1.9788812
NM_003815	1.9783202
NM_012399	1.9764926
NM_004781	1.9761672
AL117395	1.9759377
AB029031	1.9752774
NM_007036	1.9742918
NM_001527	1.9738802
NM_007105	1.9737179
NM_019044	1.9715518
NM_005119	1.9712616
NM_003352	1.9698582
Contig57957_RC	1.9690825
Contig50584_RC	1.9687836
NM_003171	1.9659554
NM_001863	1.965677
NM_018014	1.965072
NM_003975	1.963758
NM_018842	1.9634393
NM_004712	1.9625578
NM_003887	1.9622083
NM_001539	1.9621328
NM_020307	1.9619436
Contig56160_RC	1.9618368
NM_014820	1.9613568
NM_004451	1.9599676
NM_018204	1.9589326
AB006628	1.9585376
NM_015938	1.9584763
NM_020242	1.9570612
NM_016622	1.9565319
NM_000582	1.9562384
NM_012294	1.9549232
NM_004834	1.954023
NM_002267	1.9537156
NM_017952	1.9509608
NM_001912	1.9508795
NM_002107	1.9494112
NM_000600	1.9490674
Contig37287_RC	1.9486474
NM_005901	1.9465541
NM_005493	1.9461762
NM_015905	1.9450558
NM_012486	1.9433749
NM_014398	1.942736
L48692	1.9412646
NM_018462	1.939972
NM_000238	1.9395918
AL117435	1.939139
NM_005823	1.9388587
Contig29782_RC	1.9377156
NM_002561	1.9370952
Contig13480_RC	1.9345806
Contig39826_RC	1.9344232
NM_015902	1.9336805
Contig35333_RC	1.933238
AL161993	1.932997
NM_017616	1.932787
NM_015995	1.9326947
NM_006528	1.9320447
NM_015599	1.9311535
Contig56298_RC	1.9304305
NM_003084	1.9303442
NM_018671	1.929171
Contig48021_RC	1.9276428
AB040897	1.9271159
Contig50913_RC	1.9268324
Contig42893	1.9268006
NM_002997	1.926365
Contig44799_RC	1.9257439
NM_005828	1.924785
NM_014885	1.924006
NM_004990	1.9230831
Contig41301	1.9228919
Contig36786_RC	1.9227191
NM_001605	1.9215276
NM_006306	1.9208984
AK000933	1.9208157
NM_005759	1.9197867
NM_018423	1.9190189
Contig54614_RC	1.9179585
AL122098	1.9179556
NM_018099	1.9172027
AJ001017	1.9169747
AL050204	1.9164172
Contig148_RC	1.9157326
AB032965	1.9152484
D79991	1.9148973
AJ250475	1.9145525
NM_014673	1.9140015
NM_017422	1.9121921
Contig26584_RC	1.9114909
NM_004627	1.9091642
M65254	1.9091108
NM_003710	1.9083872
NM_015379	1.9034811
Contig2504_RC	1.9034206
NM_006390	1.9030446
AL110277	1.9022442
NM_003252	1.9017044
NM_003094	1.9010794
NM_012145	1.9008279
AB037845	1.9005613
Contig45790_RC	1.9005378
NM_003937	1.9001498
NM_001047	1.8998588
Contig41748_RC	1.8986454
Contig42391_RC	1.8983196
NM_002082	1.8982323
Contig54379_RC	1.8974773
Contig57169_RC	1.8951833
NM_005057	1.8950186
Contig32007_RC	1.8949852
NM_001569	1.894833
Contig54228_RC	1.89471
NM_020142	1.8946948
U27655	1.8946635
Contig54342_RC	1.894433
NM_016028	1.894426
NM_000356	1.8927548
NM_018122	1.8921283
U49089	1.8919979
NM_001554	1.891859
AK001031	1.8915935
NM_019041	1.8903763
NM_015925	1.8898162
NM_003601	1.8895453
Contig56217_RC	1.8885884
NM_001257	1.887937
NM_012086	1.8864799
NM_015943	1.8853184
NM_006023	1.8849019
NM_015478	1.8836766
NM_004762	1.8819088
NM_004350	1.8810946
Contig3015_RC	1.8808265
Contig50177_RC	1.8797734
NM_015376	1.8793644
NM_004969	1.8792132
Contig53952_RC	1.8768226
Contig36062_RC	1.8765831
AL137379	1.8761408
AB032973	1.8759633
NM_020239	1.8754663
Contig53260_RC	1.8745567
AB033052	1.8736497
NM_005441	1.8726861
NM_013441	1.8721842
Contig53226_RC	1.8718264
NM_007242	1.8717434
Contig41124_RC	1.8707739
X04201	1.8705992
NM_004566	1.8705257
U41387	1.8700918
NM_014779	1.8693635
Contig45847_RC	1.8690133
NM_002803	1.8684263
Contig46154_RC	1.868123
NM_021058	1.8678614
NM_003903	1.8678374
NM_014028	1.8660343
AB014568	1.8657975
NM_005573	1.8653698
NM_017975	1.8651236
NM_003524	1.8648489
NM_001535	1.8646091
NM_002949	1.8642669
AI476318_RC	1.863106
Contig25622_RC	1.861797
NM_015891	1.8617585
AF022913	1.8608137
NM_012332	1.8606441
AB037800	1.8605487
Contig50120_RC	1.8600698
Contig58527_RC	1.8595319
NM_017791	1.8572055
AF055007	1.8568614
AF070537	1.8554664
NM_019082	1.8553047
NM_013241	1.8548442
AB007925	1.854017
AF064606	1.8538477
Contig2647_RC	1.8532982
Contig32050_RC	1.8524559
Contig47796_RC	1.8519727
NM_002354	1.8519416
Contig47565_RC	1.8502123
NM_006106	1.8499242
NM_007231	1.8495126
Contig27186_RC	1.8489896
Contig26416_RC	1.8488398
Contig15919_RC	1.8486395
NM_005917	1.8482974
NM_005414	1.8482867
U79458	1.8478347
AF149785	1.8465127
NM_017816	1.8454231
NM_015942	1.8426
AK001980	1.842457
NM_020179	1.8422612
Contig19551	1.841954
NM_004238	1.8417447
NM_013346	1.839935
NM_006658	1.839433
NM_017927	1.8388921
NM_001111	1.837593
Contig37145_RC	1.8363944
NM_002525	1.8348764
NM_005866	1.834264
AB011102	1.8337139
Contig1025_RC	1.8327265
Contig55419_RC	1.8322744
U76362	1.8294508
NM_016614	1.8291793
NM_003339	1.8287592
AI286310_RC	1.8276011
NM_002718	1.8271096
AB033034	1.8267883
NM_019056	1.826381
NM_018622	1.8252894
AB033066	1.8248184
NM_003108	1.8236629
NM_005128	1.8229809
Contig27701_RC	1.8228465
AL110164	1.8226391
Contig38782_RC	1.8220391
AB033091	1.8213375
Contig51187_RC	1.8197223
NM_001395	1.8180727
NM_006096	1.8178674
NM_000865	1.8171754
Contig31701_RC	1.8171356
Contig40567_RC	1.8161389
Contig50848_RC	1.816136
NM_012336	1.8160151
AL137432	1.8155677
NM_004492	1.8144339
NM_017858	1.8126794
AK000827	1.8121427
NM_001707	1.8119915
NM_005703	1.811822
NM_018308	1.811696
NM_000157	1.8106796
Contig44564_RC	1.8097689
Contig41633_RC	1.8093423
Contig45932_RC	1.8088416
Contig16416_RC	1.8074228
Contig36825_RC	1.8072485
NM_021178	1.8059386
Contig51414_RC	1.8042097
AB032976	1.8040634
Contig23211_RC	1.8029639
AK000053	1.8026452
NM_006620	1.8023891
NM_014155	1.8020816
NM_014761	1.8015083
Contig20176_RC	1.8013153
NM_004327	1.8013079
Contig36064_RC	1.8005551
Contig42759_RC	1.8001236
NM_001695	1.7999274
NM_004671	1.7993054
AK001006	1.7991087
NM_004095	1.7985479
Contig29165_RC	1.7976326
NM_002486	1.7974917
NM_020676	1.7974696
Contig20436_RC	1.7973533
Contig848_RC	1.7954898
Contig8629_RC	1.7948922
Contig32073_RC	1.7945342
Contig42437_RC	1.7943221
AL049280	1.7940542
NM_004559	1.7940047
Contig26291_RC	1.7938079
NM_004985	1.7937306
NM_007214	1.7936735
NM_003383	1.7935714
Contig15219_RC	1.792828
NM_005425	1.7916853
NM_018975	1.7916328
NM_002335	1.7914246
Contig38855_RC	1.7908088
Contig13663_RC	1.7905372
NM_007252	1.7899277
AK001319	1.7894958
Contig27326_RC	1.7889647
AL122055	1.7886362
Contig6498	1.7885339
AB020626	1.7881303
AB029029	1.7880011
Contig28152_RC	1.7878964
NM_005420	1.7877021
NM_018560	1.7876612
Contig52792_RC	1.787447
Contig12440_RC	1.7870159
Contig43868_RC	1.7868415
Contig9813_RC	1.7867838
Contig33441_RC	1.786656
NM_004616	1.7865608
NM_000676	1.785979
NM_017762	1.7859118
NM_006516	1.7852608
Contig36887_RC	1.7850807
AL117592	1.784816
Contig42059_RC	1.7846489
Contig37852_RC	1.784414
Contig45376_RC	1.7842184
Contig14701_RC	1.782847
Contig36093_RC	1.7827787
NM_001285	1.7826902
NM_017658	1.7824118
AK002202	1.7821764
Contig57357_RC	1.7820511
Contig39150_RC	1.7811159
NM_006815	1.781092
Contig39970_RC	1.7803397
Contig22714_RC	1.7802424
NM_006794	1.7799488
NM_013345	1.7794679
Contig17394_RC	1.7790709
Contig43226	1.7783009
NM_014328	1.7781931
Contig35903_RC	1.7780218
NM_004984	1.7775413
Contig32834_RC	1.7765856
Contig43019_RC	1.7756379
Contig6398_RC	1.7750689
NM_007049	1.7749051
AL049992	1.7740365
Contig47635_RC	1.7730908
Contig54839_RC	1.7730322
AB014554	1.7729288
Contig57011_RC	1.772505
Contig46176_RC	1.7723278
NM_000285	1.7718866
Contig15628_RC	1.7710276
Contig8224_RC	1.7707576
NM_002787	1.7705126
NM_016529	1.7703294
NM_014459	1.7702374
NM_002572	1.7697165
NM_017740	1.7688196
NM_020197	1.7683923
Contig55623_RC	1.7681727
U81599	1.7681009
Contig39122_RC	1.7675956
Contig42719_RC	1.7673855
NM_014625	1.767105
NM_016629	1.7670432
AI564204_RC	1.7667326
NM_002156	1.7661198
Contig13649_RC	1.7661034
Contig57017_RC	1.7660408
NM_001663	1.7652795
NM_005483	1.7643514
Contig21865_RC	1.7639114
AL117508	1.7634064
Contig35026_RC	1.7631396
NM_006378	1.7629272
NM_005323	1.7628092
NM_005122	1.7623166
Contig35256	1.7616009
Contig39283_RC	1.7615212
AL137728	1.7613548
NM_016350	1.7613096
AB040941	1.7602627
NM_014274	1.7601708
Contig55979_RC	1.7597314
AL133575	1.7589378
NM_017414	1.7587502
Contig50004_RC	1.7581824
NM_005190	1.7577902
NM_003234	1.7572569
D14678	1.7566735
Contig41142_RC	1.7566162
Contig26436_RC	1.7564607
Contig54365_RC	1.756074
Contig56959_RC	1.755516
NM_020186	1.755516
NM_005937	1.7553447
Contig35698_RC	1.7552526
NM_013242	1.7550808
NM_003129	1.7550691
NM_006174	1.7550555
AL110130	1.7545431
AI559539_RC	1.7539551
Contig46802_RC	1.7533177
Contig39638_RC	1.7526197
Contig6241_RC	1.7520366
NM_005084	1.7519507
Contig38638_RC	1.7517091
NM_012436	1.7512574
Contig65568_RC	1.7510476
NM_015492	1.7508692
Contig13282_RC	1.7505112
Contig42942_RC	1.7503169
NM_004088	1.749923
NM_016354	1.7494295
Contig30012_RC	1.7487272
NM_006212	1.7480353
NM_006761	1.7472883
NM_003336	1.7472651
NM_014926	1.7472202
NM_016027	1.745502
Contig23042_RC	1.7450589
NM_006693	1.7445548
AF161417	1.7445475
Contig54354_RC	1.7444494
Contig33962_RC	1.7438536
Contig20866_RC	1.7435305
NM_005551	1.7432235
NM_016298	1.7424736
AB018301	1.742159
Contig27649_RC	1.7417562
Contig51917_RC	1.7416732
NM_003472	1.7416292
NM_004309	1.7410855
Contig51684_RC	1.740349
Contig11925_RC	1.7400508
NM_021146	1.738853
AL080209	1.7383283
L17325	1.7378066
NM_004431	1.7366325
Contig39845_RC	1.7365957
AL157431	1.7361178
NM_018011	1.7359782
NM_000097	1.7354925
Contig11814_RC	1.7354724
NM_003082	1.734135
NM_007172	1.7330521
AA598803_RC	1.7328407
NM_017669	1.7324357
Contig26664_RC	1.7321019
NM_004649	1.7317344
Contig32703_RC	1.7310934
Contig48597_RC	1.7307307
Contig39984	1.730509
NM_001814	1.7295545
Contig54266_RC	1.7271081
NM_021039	1.7270703
NM_001518	1.726916
AB032960	1.7267535
NM_002600	1.7266347
NM_003899	1.7264398
Contig20651_RC	1.7257979
NM_005684	1.7250233
NM_003211	1.7248209
Contig43436_RC	1.7231455
NM_014564	1.7230848
NM_016836	1.7229074
Contig49270_RC	1.7224467
Contig20864_RC	1.7218341
NM_015935	1.7217867
NM_000029	1.7206211
Contig50173_RC	1.7204885
NM_018239	1.7200248
NM_003681	1.7189076
AF072928	1.7180742
NM_000269	1.7177603
Contig10750_RC	1.7173591
NM_018147	1.7170744
NM_014230	1.7150534
NM_001110	1.713828
AB011167	1.7134581
Contig45945_RC	1.7129762
NM_004593	1.71227
Contig47179_RC	1.7118303
NM_005426	1.7109628
NM_006383	1.7094514
NM_004199	1.7078222
Contig2728_RC	1.7074316
NM_001349	1.7072144
Contig40889_RC	1.7066653
Contig53819_RC	1.7066364
NM_004938	1.7066112
NM_014164	1.706332
NM_001929	1.7060894
AK000967	1.7052827
NM_018389	1.7047958
AF035284	1.7046634
NM_018121	1.7046137
NM_013300	1.7045858
NM_015889	1.7044864
NM_002086	1.7038522
NM_002796	1.7037364
Contig60509_RC	1.7035917
Contig45730_RC	1.7026649
Contig39797_RC	1.7025692
NM_014696	1.7022144
NM_020185	1.7012104
Contig23795_RC	1.7010494
NM_006184	1.701
NM_018315	1.7002413
NM_005708	1.6990215
NM_001237	1.6985419
AF041261	1.6984191
NM_014474	1.697666
NM_018028	1.6963403
Contig43279_RC	1.6959442
Contig30019_RC	1.6956042
Contig50900_RC	1.6955749
NM_004993	1.6950917
NM_016433	1.6948442
Contig52938_RC	1.6942713
NM_003729	1.6938756
NM_003119	1.6937958
NM_018529	1.6936464
NM_002963	1.6927998
Contig56810_RC	1.692537
NM_016007	1.6914184
NM_004268	1.6911815
Contig44268_RC	1.6908388
NM_015368	1.6904734
NM_005121	1.6888545
AF116682	1.6886673
Contig54540_RC	1.6883336
Contig44708_RC	1.688166
NM_017896	1.6874613
NM_013357	1.6868879
Contig56010_RC	1.6866255
NM_016134	1.6862736
NM_016735	1.6862422
Contig38654_RC	1.6856784
NM_002668	1.6851987
Contig45049_RC	1.6848373
NM_002766	1.6840739
Contig39989_RC	1.6838565
Contig3566_RC	1.6827172
NM_005873	1.6825833
Contig54560_RC	1.6820914
Contig42694_RC	1.6806091
NM_016410	1.6801159
NM_018948	1.6796497
Contig38652_RC	1.6791117
NM_017450	1.6790738
NM_017803	1.6790134
Contig52220_RC	1.6784365
NM_000939	1.6753685
AF007194	1.6752968
Contig33545_RC	1.6750537
NM_016031	1.6743025
NM_019857	1.6741515
AK000184	1.6740526
NM_017444	1.674
Contig22427_RC	1.6736383
NM_016476	1.6734998
NM_017998	1.673132
NM_004896	1.6723967
NM_004521	1.6716145
NM_018101	1.6713692
Contig49652_RC	1.6709126
NM_004612	1.6708726
Contig44462_RC	1.6706903
NM_016391	1.6703434
Contig44105	1.6695286
Contig39587_RC	1.6694678
NM_005408	1.6692435
Contig54761_RC	1.6680065
NM_003796	1.6669832
Contig4539	1.6664131
NM_015918	1.6661466
NM_003201	1.6648226
Contig25619_RC	1.6646994
NM_000888	1.6646891
NM_016837	1.664266
NM_006904	1.6636252
NM_006214	1.6632005
Contig17109_RC	1.6630076
NM_002765	1.6625774
NM_003313	1.6624112
NM_006141	1.6619464
Contig58279_RC	1.6615746
Contig48008_RC	1.6612469
NM_020375	1.6604486
AK000401	1.659855
NM_017613	1.6587529
AB009282	1.6580626
NM_001757	1.657981
AB023203	1.6574689
Contig56469_RC	1.6570835
NM_018024	1.6569697
Contig25041_RC	1.6567206
Contig37439_RC	1.6543057
NM_015607	1.6536063
NM_018048	1.6534019
Contig43945_RC	1.6527116
NM_001254	1.6508232
Contig18293_RC	1.6504458
NM_018263	1.6503146
NM_013421	1.650105
NM_004036	1.6500179
Contig46327_RC	1.6499906
Contig30784_RC	1.6498826
Contig47531	1.6491973
NM_002568	1.6487308
NM_006739	1.6475964
NM_018138	1.6474838
Contig33444_RC	1.6468055
NM_018002	1.645156
NM_001196	1.6449387
NM_014170	1.6446667
Contig40549_RC	1.6443121
NM_005334	1.6437851
NM_004047	1.6432033
NM_001316	1.6431105
AK001872	1.6421492
NM_000251	1.6418656
NM_001545	1.641172
AB040918	1.6408694
NM_006936	1.6406943
NM_018683	1.638613
X71490	1.6380107
Contig49590_RC	1.6372749
AK000311	1.6371614
NM_017812	1.6371526
Contig36238_RC	1.636459
NM_018097	1.63639
NM_019116	1.6361964
Contig39330_RC	1.6358551
Contig33899_RC	1.6355853
NM_000607	1.6354954
Contig688_RC	1.6345123
NM_016212	1.6323044
NM_004546	1.6322738
AL137673	1.6321949
Contig30875_RC	1.6321188
NM_004782	1.631496
NM_014698	1.6309099
NM_007107	1.630142
AL110257	1.630103
Contig44383_RC	1.6291428
Contig28696_RC	1.6290056
NM_002988	1.6280004
NM_020231	1.6279204
X76302	1.6262566
Contig14519_RC	1.6261883
Contig26760	1.6258737
Contig41895_RC	1.6251969
NM_021103	1.6234624
NM_006315	1.6228954
Contig50883_RC	1.6226254
NM_002201	1.622164
NM_004987	1.6205146
NM_014329	1.6202245
NM_001668	1.6199181
NM_006804	1.6195366
NM_018464	1.618657
AF114263	1.6182489
NM_007363	1.6172706
NM_005436	1.6172196
NM_003518	1.6164631
Contig52375_RC	1.616428
NM_004135	1.6152984
NM_003017	1.6147137
NM_014776	1.6145687
NM_003343	1.614502
NM_012463	1.6139102
NM_005827	1.6123728
NM_002539	1.6120565
Contig46615_RC	1.6120064
NM_001800	1.6116331
Contig51153_RC	1.611049
Contig9553_RC	1.6107122
NM_006007	1.6096231
NM_001625	1.6077069
NM_001793	1.605711
NM_002637	1.6051443
AF052167	1.604092
Contig42751_RC	1.6039289
NM_001453	1.6038344
Contig21307	1.6034564
NM_000311	1.6034483
NM_002928	1.6032054
D31886	1.602571
NM_001964	1.6018398
J00129	1.6015061
Contig44616_RC	1.6013937
NM_001756	1.6009811
NM_004524	1.6009657
NM_015216	1.6008973
Contig48851_RC	1.6005547
NM_014721	1.6000737
NM_002483	1.5996165
NM_016612	1.5991225
NM_016494	1.5987723
Contig56720_RC	1.598518
NM_013326	1.5985073
Contig48716_RC	1.5983703
AK000125	1.5975864
NM_001943	1.597509
Contig15758_RC	1.5933381
NM_006808	1.5931647
NM_002533	1.5926821
NM_016580	1.5917821
NM_004552	1.5900639
AK001043	1.5892433
NM_015583	1.5890865
Contig45816_RC	1.5890411
NM_006503	1.5887966
U79297	1.5882827
NM_014962	1.5881782
NM_020189	1.5874571
Contig15746_RC	1.5872183
NM_016045	1.5871714
NM_017873	1.5868441
NM_004458	1.5863384
Contig20955_RC	1.5860442
NM_003794	1.5857732
Contig50381_RC	1.5853579
Contig58260_RC	1.5849818
NM_003064	1.5847905
NM_017953	1.5842392
AK001630	1.5841213
NM_004836	1.5831763
NM_001567	1.5830055
NM_001619	1.5825102
Contig65966_RC	1.5817801
NM_016732	1.581148
NM_017443	1.5810058
NM_001078	1.5808585
Contig49929_RC	1.5808002
Contig43679_RC	1.5803952
NM_016132	1.5799987
NM_002319	1.579629
AF126749	1.5795938
Contig35984_RC	1.5791909
NM_002540	1.579119
NM_000938	1.5787821
NM_014822	1.5784568
NM_012417	1.5776899
NM_003188	1.575254
Contig52862_RC	1.5748271
NM_018943	1.5743493
AK002141	1.5736531
NM_005524	1.5733663
Contig40042_RC	1.5731313
Contig24365_RC	1.5727975
Contig51502_RC	1.5726235
Contig38535_RC	1.572535
NM_005397	1.5717765
NM_005880	1.571608
NM_003066	1.5712179
Contig49153	1.5710536
AL137397	1.5708396
Contig25595_RC	1.5705066
Contig66778_RC	1.5697869
Contig38669_RC	1.569165
NM_015462	1.5690609
Contig57447_RC	1.5681267
Contig55712_RC	1.5676659
NM_001256	1.5676188
NM_013410	1.5673467
NM_016621	1.5666361
Contig28420_RC	1.5662227
Contig28028_RC	1.566107
Contig36715_RC	1.5653232
Contig52018_RC	1.5647299
NM_014552	1.5629866
NM_019086	1.5626148
Contig50880_RC	1.5624576
NM_006227	1.5611358
NM_003020	1.5595835
NM_005646	1.5590868
NM_005610	1.5590595
Contig53598_RC	1.5589699
AF230904	1.5587982
NM_020187	1.5585933
NM_018393	1.5585594
NM_003978	1.5572397
NM_007034	1.5563171
NM_002740	1.5545809
Contig45703_RC	1.5542648
Contig44271_RC	1.5539132
D30612	1.5535212
NM_001338	1.5509815
NM_016217	1.5509477
NM_018663	1.5507742
AB037776	1.5504245
NM_014051	1.5498866
D63876	1.5494332
NM_005836	1.5488181
U79291	1.5484514
NM_001127	1.548318
NM_018234	1.5480348
Contig63875_RC	1.5470178
AB020637	1.5468196
NM_014821	1.5459136
NM_003307	1.5447992
Contig28445_RC	1.543298
AK000441	1.5431006
AF061034	1.5430421
NM_018974	1.5426819
Contig22645_RC	1.542357
NM_006170	1.5403821
AF070565	1.5392448
Contig20164_RC	1.5391237
NM_002482	1.538936
Contig30316_RC	1.5384432
Contig17345_RC	1.5379057
NM_006320	1.5374515
NM_001277	1.5371921
Contig28489_RC	1.5352461
NM_005002	1.5343527
NM_018264	1.5338671
NM_006147	1.5336617
AF055029	1.5335402
NM_012258	1.5334982
NM_013255	1.53284
NM_004722	1.5326631
Contig30601_RC	1.5323853
S62027	1.5299271
NM_003093	1.5287
Contig46443_RC	1.5283852
Contig36152_RC	1.5278755
Contig50129_RC	1.527534
NM_003530	1.5264705
NM_006326	1.5258881
NM_014902	1.5256205
NM_005655	1.5249989
Contig48852_RC	1.5244585
NM_002250	1.5241485
Contig51974_RC	1.5231242
NM_003088	1.5226163
NM_015971	1.5225832
NM_002755	1.522374
Contig58517	1.5222708
NM_000342	1.5221975
Contig20552_RC	1.5220525
Contig17105_RC	1.5207835
NM_006450	1.5207258
K02276	1.5198923
Contig3612_RC	1.5197458
Contig30015_RC	1.5189745
Contig41923_RC	1.5176591
NM_012242	1.5171776
Contig16367_RC	1.5165602
NM_007333	1.5161529
NM_014320	1.5151827
L21934	1.5151249
AF161453	1.5150064
Contig36876_RC	1.5132656
Contig8985_RC	1.5125834
NM_015720	1.5124227
NM_005412	1.5112599
NM_005249	1.5112357
NM_015959	1.5110642
NM_014797	1.511039
NM_005694	1.5108196
NM_020365	1.5107474
NM_016038	1.5107032
Contig51843	1.5106753
Contig55184_RC	1.5099106
AB002323	1.5087931
Contig21876_RC	1.5086421
NM_014920	1.5085057
NM_006694	1.5069437
NM_005641	1.5061492
NM_018641	1.5061423
NM_006219	1.5060598
AB032991	1.5058635
NM_004267	1.5055108
Contig38966_RC	1.5046955
AL117477	1.5045589
NM_003654	1.5045389
Contig51163_RC	1.5042568
NM_002254	1.504039
AF131838	1.5037408
Contig34766_RC	1.5036571
L35035	1.5034623
Contig40964_RC	1.502803
NM_004343	1.5026679
Contig55157_RC	1.5024573
Contig3340_RC	1.5000161
NM_002902	1.4999115
NM_006180	1.4998268
U75968	1.4994876
NM_005819	1.4986873
NM_004514	1.4984092
NM_002492	1.4978974
Contig52963_RC	1.4972429
Contig57803_RC	1.496909
[truncated: 22,481 more rows]
