# Supplementary material for: A voting approach to identify a small number of highly predictive genes using multiple classifiers
Source: BMC Bioinformatics. 2009 Jan 30;10(Suppl 1):S19. doi: 10.1186/1471-2105-10-S1-S19 (PMC2648737; doi:10.1186/1471-2105-10-S1-S19)
Supplement: Additional file 2 — This file contains the result of gene set enrichment analysis (GSEA). [file 1471-2105-10-S1-S19-S2.zip › edb/gene_sets.gmt]

VANT VEER 70	na	NM_003748	NM_003862	Contig32125_RC	U82987	AB037863	NM_020974	Contig55377_RC	NM_003882	NM_000849	Contig48328_RC	Contig46223_RC	NM_006117	NM_003239	NM_018401	AF257175	AF201951	NM_001282	Contig63102_RC	NM_000286	Contig34634_RC	NM_000320	AB033007	AL355708	NM_000017	NM_006763	AF148505	Contig57595	NM_001280	AJ224741	U45975	Contig49670_RC	Contig753_RC	Contig25055_RC	Contig53646_RC	Contig42421_RC	Contig51749_RC	AL137514	NM_004911	NM_000224	NM_013262	Contig41887_RC	NM_004163	AB020689	NM_015416	Contig43747_RC	NM_012429	AB033043	AL133619	NM_016569	NM_004480	NM_004798	Contig37063_RC	NM_000507	AB037745	Contig50802_RC	NM_001007	Contig53742_RC	NM_018104	Contig51963	Contig53268_RC	NM_012261	NM_020244	Contig55813_RC	Contig27312_RC	Contig44064_RC	NM_002570	NM_002900	AL050090	NM_015417	Contig47405_RC
ALEXE	na	AB033007	NM_001661	NM_001756	AF148505	Contig42421_RC	NM_003748	NM_020974	AL080059	AL110129	Contig15031_RC	Contig65439	Contig37063_RC	Contig41383_RC	AL049689	Contig63102_RC	Contig55574_RC	Contig38451_RC
VANT VEER 231	na	NM_003748	NM_003862	Contig32125_RC	U82987	AB037863	NM_020974	Contig55377_RC	NM_003882	NM_000849	Contig48328_RC	Contig46223_RC	NM_006117	NM_003239	NM_018401	AF257175	AF201951	NM_001282	Contig63102_RC	NM_000286	Contig34634_RC	NM_000320	AB033007	AL355708	NM_000017	NM_006763	AF148505	Contig57595	NM_001280	AJ224741	U45975	Contig49670_RC	Contig753_RC	Contig25055_RC	Contig53646_RC	Contig42421_RC	Contig51749_RC	AL137514	NM_004911	NM_000224	NM_013262	Contig41887_RC	NM_004163	AB020689	NM_015416	Contig43747_RC	NM_012429	AB033043	AL133619	NM_016569	NM_004480	NM_004798	Contig37063_RC	NM_000507	AB037745	Contig50802_RC	NM_001007	Contig53742_RC	NM_018104	Contig51963	Contig53268_RC	NM_012261	NM_020244	Contig55813_RC	Contig27312_RC	Contig44064_RC	NM_002570	NM_002900	AL050090	NM_015417	Contig47405_RC	NM_016337	Contig55829_RC	Contig37598	Contig45347_RC	NM_020675	NM_003234	AL080110	AL137295	Contig17359_RC	NM_013296	NM_019013	AF052159	Contig55313_RC	NM_002358	NM_004358	Contig50106_RC	NM_005342	NM_014754	U58033	Contig64688	NM_001827	Contig3902_RC	Contig41413_RC	NM_015434	NM_014078	NM_018120	NM_001124	L27560	Contig45816_RC	AL050021	NM_006115	NM_001333	NM_005496	Contig51519_RC	Contig1778_RC	NM_014363	NM_001905	NM_018454	NM_002811	NM_004603	AB032973	NM_006096	D25328	Contig46802_RC	X94232	NM_018004	Contig8581_RC	Contig55188_RC	Contig50410	Contig53226_RC	NM_012214	NM_006201	NM_006372	Contig13480_RC	AL137502	Contig40128_RC	NM_003676	NM_013437	Contig2504_RC	AL133603	NM_012177	R70506_RC	NM_003662	NM_018136	NM_000158	NM_018410	Contig21812_RC	NM_004052	Contig4595	Contig60864_RC	NM_003878	U96131	NM_005563	NM_018455	Contig44799_RC	NM_003258	NM_004456	NM_003158	NM_014750	Contig25343_RC	NM_005196	Contig57864_RC	NM_014109	NM_002808	Contig58368_RC	Contig46653_RC	NM_004504	M21551	NM_014875	NM_001168	NM_003376	NM_018098	AF161553	NM_020166	NM_017779	NM_018265	AF155117	NM_004701	NM_006281	Contig44289_RC	NM_004336	Contig33814_RC	NM_003600	NM_006265	NM_000291	NM_000096	NM_001673	NM_001216	NM_014968	NM_018354	NM_007036	NM_004702	Contig2399_RC	NM_001809	Contig20217_RC	NM_003981	NM_007203	NM_006681	AF055033	NM_014889	NM_020386	NM_000599	Contig56457_RC	NM_005915	Contig24252_RC	Contig55725_RC	NM_002916	NM_014321	NM_006931	AL080079	Contig51464_RC	NM_000788	NM_016448	X05610	NM_014791	Contig40831_RC	AK000745	NM_015984	NM_016577	Contig32185_RC	AF052162	AF073519	NM_003607	NM_006101	NM_003875	Contig25991	Contig35251_RC	NM_004994	NM_000436	NM_002073	NM_002019	NM_000127	NM_020188	AL137718	Contig28552_RC	Contig38288_RC	AA555029_RC	NM_016359	Contig46218_RC	Contig63649_RC	AL080059
VOTING	na	AL080059	NM_006681	NM_001216	Contig11065_RC	Contig20217_RC	Contig33814_RC	NM_005219
MAMITSUKA	na	NM_016017	AF073519	NM_014176	NM_005192	Contig55189_RC	NM_016359	Contig55725_RC	NM_006544	NM_018455	Contig53223	Contig54260_RC	NM_021000	Contig53488	Contig34952	NM_003875	Contig64861_RC	AL035297
