# Supplementary material for: A voting approach to identify a small number of highly predictive genes using multiple classifiers
Source: BMC Bioinformatics. 2009 Jan 30;10(Suppl 1):S19. doi: 10.1186/1471-2105-10-S1-S19 (PMC2648737; doi:10.1186/1471-2105-10-S1-S19)
Supplement: Additional file 2 — This file contains the result of gene set enrichment analysis (GSEA). [file 1471-2105-10-S1-S19-S2.zip › edb/results.edb]

<?xml version="1.0" encoding="UTF-8"?>

<EDB LC_PROC="none" SORT_MODE="real" ORDER="descending" METRIC="tTest" NUM_PERMS="100" USE_MEDIAN="false" FIX_LOW="true" USE_BIASED="false">
  <DTG RANKED_LIST="dataset.phenotype.cls#relapse_versus_non-relapse.rnk" TEMPLATE="phenotype.cls" GENESET="gene_sets.gmt#VANT VEER 70" ES="-0.9267" NES="-2.5394" NP="0.0000" FDR="0.0000" FWER="0.0000" CHIP="vant.chip" RND_ES="-0.2078 -0.4172 -0.3321 0.5558 -0.3442 0.4792 -0.1828 -0.3027 -0.2214 0.3372 -0.5496 -0.3451 0.2667 -0.4407 -0.3425 -0.6328 -0.5039 0.6323 -0.5774 0.2875 0.2183 -0.4588 0.2011 -0.1917 -0.3488 0.4853 -0.4741 0.4270 0.2434 0.5488 0.3767 0.2985 0.2478 -0.3698 -0.2964 0.5153 0.2558 -0.4457 0.4918 -0.2026 -0.5255 0.5448 -0.5851 -0.3300 -0.3549 0.5215 -0.1774 0.1683 0.4183 -0.3126 0.1703 0.3794 0.2819 0.3587 -0.4370 0.3432 -0.4153 0.4188 0.4074 0.3780 0.7111 0.4793 0.3270 -0.2161 0.3611 0.4826 -0.4772 -0.2524 0.1806 -0.3468 0.4987 0.3824 0.4146 -0.3814 0.2426 0.1755 -0.3922 -0.5607 -0.1862 0.5949 0.3844 -0.1697 0.4260 0.5683 0.5648 0.5591 -0.4676 0.3037 0.4698 0.4045 0.5509 0.3390 0.3159 0.4291 0.5449 0.3798 0.3223 -0.2241 -0.4013 -0.2895" HIT_INDICES="13262 13588 22893 23670 23747 23766 23957 24082 24084 24089 24092 24126 24148 24168 24217 24242 24260 24272 24276 24314 24316 24335 24337 24347 24349 24359 24360 24369 24373 24374 24378 24384 24386 24387 24389 24391 24392 24395 24398 24400 24408 24410 24414 24419 24420 24421 24422 24428 24430 24431 24433 24441 24443 24447 24448 24450 24454 24455 24456 24457 24459 24461 24462 24463 24464 24467 24469 24473 24479 24480" ES_PROFILE="-0.5290 -0.5280 -0.8949 -0.9124 -0.9012 -0.8877 -0.8812 -0.8720 -0.8577 -0.8436 -0.8294 -0.8164 -0.8030 -0.7895 -0.7772 -0.7639 -0.7503 -0.7365 -0.7223 -0.7095 -0.6953 -0.6817 -0.6675 -0.6536 -0.6393 -0.6254 -0.6111 -0.5972 -0.5830 -0.5687 -0.5546 -0.5405 -0.5262 -0.5120 -0.4977 -0.4835 -0.4692 -0.4550 -0.4408 -0.4265 -0.4125 -0.3983 -0.3841 -0.3700 -0.3557 -0.3414 -0.3271 -0.3131 -0.2988 -0.2845 -0.2703 -0.2563 -0.2420 -0.2279 -0.2136 -0.1993 -0.1852 -0.1709 -0.1566 -0.1423 -0.1281 -0.1138 -0.0995 -0.0853 -0.0710 -0.0568 -0.0425 -0.0284 -0.0143 -0.0000" RANK_AT_ES="23669.0000" RANK_SCORE_AT_ES="-2.2671"/>
  <DTG RANKED_LIST="dataset.phenotype.cls#relapse_versus_non-relapse.rnk" TEMPLATE="phenotype.cls" GENESET="gene_sets.gmt#ALEXE" ES="-0.7334" NES="-1.8589" NP="0.0000" FDR="0.0170" FWER="0.0400" CHIP="vant.chip" RND_ES="-0.2346 -0.3617 -0.4510 0.5096 -0.3865 0.3310 0.3310 -0.4078 -0.3792 0.4267 -0.4654 -0.5127 0.3056 -0.4077 0.2636 -0.4350 -0.4038 0.4462 -0.5286 0.3579 0.3690 -0.3774 -0.2114 -0.3054 -0.4751 0.4825 -0.4287 0.4967 0.2357 0.4586 -0.1893 -0.2118 0.4226 -0.3535 0.3314 0.3100 0.2880 -0.5350 0.5060 -0.4327 -0.5792 0.4006 -0.4172 -0.4370 -0.3696 0.4529 0.2935 0.2625 0.3748 -0.4616 0.2199 0.4161 0.1868 0.3650 -0.4708 -0.2261 -0.5033 0.4289 0.4906 0.3787 0.5254 0.3608 0.2102 -0.3485 0.4005 -0.2932 -0.4682 -0.3337 -0.3131 -0.4331 0.3942 0.3509 0.5223 -0.4645 0.3094 -0.2684 -0.4935 -0.5206 0.2119 0.5204 0.3398 -0.2767 0.2897 0.5680 0.4570 0.4489 -0.3154 0.4277 0.3812 0.4304 0.5961 0.4657 0.4906 0.5483 0.5591 0.4405 0.4458 0.2818 0.3586 -0.4772" HIT_INDICES="0 466 1796 20452 23702 23747 24000 24092 24128 24148 24374 24415 24421 24431 24432 24445 24480" ES_PROFILE="0.0588 0.0986 0.1031 -0.6006 -0.6746 -0.6175 -0.5690 -0.5139 -0.4565 -0.3985 -0.3489 -0.2917 -0.2330 -0.1746 -0.1158 -0.0574 0.0000" RANK_AT_ES="23701.0000" RANK_SCORE_AT_ES="-2.2895"/>
  <DTG RANKED_LIST="dataset.phenotype.cls#relapse_versus_non-relapse.rnk" TEMPLATE="phenotype.cls" GENESET="gene_sets.gmt#VANT VEER 231" ES="0.5803" NES="1.8225" NP="0.0000" FDR="0.0085" FWER="0.0200" CHIP="vant.chip" RND_ES="-0.3005 -0.3269 -0.3410 -0.2806 -0.3065 0.3812 0.3278 -0.3433 -0.4256 -0.4148 -0.2743 -0.3499 0.2894 -0.2897 -0.4042 0.2864 -0.3008 0.2466 -0.2130 0.4045 0.3871 -0.3060 -0.2835 0.3979 -0.3766 0.2322 -0.2672 0.2584 -0.4034 0.3735 0.3318 0.2782 0.3340 -0.3797 0.3866 0.2989 0.3774 -0.4160 0.2835 -0.3301 -0.3097 0.1908 -0.2767 -0.3977 -0.4167 0.2446 0.2884 0.3776 0.3458 -0.3403 -0.3934 0.3763 0.3967 0.3634 -0.3099 -0.3771 -0.4042 0.4061 0.3682 0.1988 0.1819 0.3621 0.3866 -0.3875 0.2239 0.2801 -0.4162 -0.3240 0.3105 -0.3329 0.3304 0.4056 0.1890 -0.4130 0.2726 -0.3216 -0.4256 -0.1662 -0.2965 0.2460 0.2596 -0.3095 0.4103 0.2104 0.2391 0.2890 -0.4248 0.3426 0.4073 0.3645 0.3778 0.3964 0.2743 0.3677 0.3523 0.2967 -0.2913 -0.3066 0.3041 -0.3420" HIT_INDICES="0 1 6 7 8 9 10 12 13 14 16 17 19 22 25 27 29 31 32 35 36 39 40 41 43 45 46 48 52 54 55 57 60 61 62 63 65 66 68 69 70 71 73 75 76 78 82 91 92 95 96 99 114 118 125 126 128 131 133 135 136 141 145 147 152 153 167 168 171 177 181 185 187 193 197 198 203 210 218 222 224 229 232 233 240 242 246 265 273 276 281 282 300 303 319 323 325 328 347 360 361 372 395 401 422 423 443 453 461 464 476 492 512 532 534 538 590 603 617 622 626 640 673 714 723 827 834 839 873 888 946 966 990 1000 1013 1030 1055 1109 1124 1170 1187 1214 1260 1266 1347 1491 1505 1816 3712 4242 4308 4608 4749 4786 4794 4987 5683 13262 13588 22893 23557 23670 23747 23766 23794 23957 24082 24084 24089 24092 24126 24148 24168 24217 24242 24252 24260 24272 24276 24314 24316 24335 24337 24347 24349 24359 24360 24369 24373 24374 24378 24384 24386 24387 24389 24391 24392 24395 24398 24400 24406 24408 24410 24414 24419 24420 24421 24422 24428 24430 24431 24433 24441 24443 24447 24448 24450 24454 24455 24456 24457 24459 24461 24462 24463 24464 24467 24469 24473 24479 24480" ES_PROFILE="0.0043 0.0087 0.0128 0.0172 0.0215 0.0258 0.0301 0.0344 0.0388 0.0431 0.0474 0.0517 0.0560 0.0602 0.0645 0.0688 0.0731 0.0773 0.0817 0.0859 0.0902 0.0945 0.0988 0.1032 0.1074 0.1117 0.1161 0.1203 0.1246 0.1288 0.1332 0.1375 0.1417 0.1460 0.1504 0.1547 0.1590 0.1633 0.1676 0.1719 0.1763 0.1806 0.1849 0.1892 0.1935 0.1978 0.2020 0.2060 0.2103 0.2146 0.2189 0.2231 0.2269 0.2311 0.2352 0.2395 0.2438 0.2480 0.2523 0.2566 0.2609 0.2651 0.2693 0.2736 0.2778 0.2821 0.2859 0.2902 0.2945 0.2986 0.3028 0.3070 0.3113 0.3154 0.3196 0.3239 0.3281 0.3322 0.3362 0.3404 0.3447 0.3489 0.3531 0.3575 0.3615 0.3658 0.3700 0.3736 0.3777 0.3819 0.3861 0.3904 0.3940 0.3983 0.4020 0.4062 0.4105 0.4147 0.4183 0.4221 0.4265 0.4304 0.4338 0.4379 0.4414 0.4458 0.4493 0.4533 0.4573 0.4616 0.4654 0.4691 0.4727 0.4762 0.4805 0.4847 0.4869 0.4908 0.4946 0.4987 0.5029 0.5067 0.5097 0.5124 0.5164 0.5165 0.5206 0.5248 0.5277 0.5315 0.5335 0.5370 0.5404 0.5443 0.5482 0.5518 0.5552 0.5573 0.5611 0.5635 0.5672 0.5705 0.5729 0.5771 0.5781 0.5765 0.5803 0.5719 0.4981 0.4806 0.4822 0.4742 0.4728 0.4756 0.4797 0.4761 0.4517 0.1436 0.1345 -0.2448 -0.2679 -0.2681 -0.2669 -0.2634 -0.2601 -0.2625 -0.2633 -0.2590 -0.2548 -0.2506 -0.2476 -0.2442 -0.2406 -0.2383 -0.2349 -0.2310 -0.2269 -0.2230 -0.2188 -0.2160 -0.2117 -0.2082 -0.2039 -0.1999 -0.1956 -0.1917 -0.1873 -0.1833 -0.1791 -0.1748 -0.1706 -0.1665 -0.1622 -0.1579 -0.1536 -0.1493 -0.1450 -0.1407 -0.1365 -0.1322 -0.1281 -0.1238 -0.1195 -0.1153 -0.1111 -0.1068 -0.1025 -0.0981 -0.0940 -0.0897 -0.0854 -0.0811 -0.0771 -0.0728 -0.0686 -0.0642 -0.0599 -0.0557 -0.0514 -0.0471 -0.0428 -0.0385 -0.0342 -0.0298 -0.0255 -0.0212 -0.0169 -0.0127 -0.0085 -0.0043 0.0000" RANK_AT_ES="1505.0000" RANK_SCORE_AT_ES="1.7533"/>
  <DTG RANKED_LIST="dataset.phenotype.cls#relapse_versus_non-relapse.rnk" TEMPLATE="phenotype.cls" GENESET="gene_sets.gmt#VOTING" ES="0.7983" NES="2.1182" NP="0.0000" FDR="0.0051" FWER="0.0100" CHIP="vant.chip" RND_ES="0.3256 0.3529 0.3467 -0.6370 -0.3646 -0.5672 -0.2341 0.3304 -0.2084 -0.3046 0.5619 0.3843 -0.5894 0.4350 0.3719 0.5064 0.5027 -0.4018 0.5096 0.3178 0.2071 0.5222 0.2886 0.2488 0.4989 -0.6437 0.5154 -0.6169 -0.2869 -0.3012 -0.3712 -0.5004 -0.3204 0.3744 -0.3929 -0.7279 -0.2136 0.2492 -0.6486 0.4651 0.5704 -0.7394 0.5059 0.2923 0.4213 -0.4897 0.3060 -0.2250 -0.3062 0.2791 0.3082 -0.4191 -0.2037 -0.3860 0.6088 -0.4061 0.3196 -0.2811 -0.3127 -0.4282 -0.7778 -0.3016 0.2270 0.2007 -0.4627 -0.5424 0.3403 0.3052 0.2682 0.3889 -0.3631 -0.2885 -0.3954 0.2788 -0.4727 -0.3287 0.2092 0.7409 0.4024 -0.5294 -0.3203 0.2864 -0.2747 -0.4583 -0.3786 -0.3237 0.2619 -0.4528 -0.2555 -0.3605 -0.4830 -0.3045 -0.2909 -0.4522 -0.3531 -0.4170 -0.4054 0.4143 0.4108 0.2977" HIT_INDICES="0 114 4608 4749 4786 4904 4943" ES_PROFILE="0.1429 0.2811 0.2404 0.3775 0.5189 0.6570 0.7983" RANK_AT_ES="4943.0000" RANK_SCORE_AT_ES="1.0663"/>
  <DTG RANKED_LIST="dataset.phenotype.cls#relapse_versus_non-relapse.rnk" TEMPLATE="phenotype.cls" GENESET="gene_sets.gmt#MAMITSUKA" ES="0.7823" NES="2.8311" NP="0.0000" FDR="0.0000" FWER="0.0000" CHIP="vant.chip" RND_ES="-0.1894 0.2877 -0.1509 -0.6368 -0.1108 -0.1667 -0.1378 0.2517 -0.2980 -0.4424 0.3050 0.2634 0.2770 0.2273 -0.2701 0.6179 0.3062 -0.2746 0.2535 0.3973 0.3301 0.3465 -0.3599 0.4706 -0.2666 -0.1899 0.2629 -0.3256 -0.5075 -0.3908 0.1496 0.2253 0.2505 -0.2631 0.3099 -0.1950 0.2191 -0.2664 -0.2137 -0.1685 -0.2073 -0.5972 0.4466 -0.2568 -0.3171 -0.2879 0.3113 0.2812 0.2966 0.1538 -0.2836 0.2566 0.2414 0.1260 0.4117 -0.3455 -0.2517 0.3218 0.1893 -0.2987 -0.4531 -0.1429 -0.1985 -0.2325 -0.3862 -0.1954 -0.1104 -0.2987 0.1763 -0.1584 -0.1973 0.1826 -0.1721 -0.1915 -0.3189 -0.2338 -0.2459 0.3395 -0.1756 -0.4202 -0.3787 -0.1933 0.1962 -0.4352 -0.4500 -0.2746 -0.1908 0.1812 0.1830 -0.2190 -0.1718 0.1970 -0.1640 0.2605 -0.2305 -0.2057 -0.3301 -0.1948 0.2717 -0.1855" HIT_INDICES="7 8 9 18 33 38 57 137 140 153 4681 4820 4836 4867 5001 5084 5343" ES_PROFILE="0.0585 0.1174 0.1762 0.2347 0.2929 0.3516 0.4097 0.4653 0.5240 0.5823 0.4561 0.5093 0.5675 0.6251 0.6785 0.7340 0.7823" RANK_AT_ES="5343.0000" RANK_SCORE_AT_ES="1.0387"/>
</EDB>
