# Supplementary material for: A voting approach to identify a small number of highly predictive genes using multiple classifiers
Source: BMC Bioinformatics. 2009 Jan 30;10(Suppl 1):S19. doi: 10.1186/1471-2105-10-S1-S19 (PMC2648737; doi:10.1186/1471-2105-10-S1-S19)
Supplement: Additional file 2 — This file contains the result of gene set enrichment analysis (GSEA). [file 1471-2105-10-S1-S19-S2.zip › gsea_report_for_0_1217226852592.xls]

NAME	GS<br> follow link to MSigDB	GS DETAILS	SIZE	ES	NES	NOM p-val	FDR q-val	FWER p-val	RANK AT MAX	LEADING EDGE
VANT VEER 70	VANT VEER 70	Details ...	70	-0.9266648	-2.5394018	0.0	0.0	0.0	812	tags=96%, list=3%, signal=99%
ALEXE	ALEXE	Details ...	17	-0.7333945	-1.8589017	0.0	0.017006803	0.04	780	tags=76%, list=3%, signal=79%
