# Supplementary material for: A voting approach to identify a small number of highly predictive genes using multiple classifiers
Source: BMC Bioinformatics. 2009 Jan 30;10(Suppl 1):S19. doi: 10.1186/1471-2105-10-S1-S19 (PMC2648737; doi:10.1186/1471-2105-10-S1-S19)
Supplement: Additional file 2 — This file contains the result of gene set enrichment analysis (GSEA). [file 1471-2105-10-S1-S19-S2.zip › gsea_report_for_1_1217226852592.xls]

NAME	GS<br> follow link to MSigDB	GS DETAILS	SIZE	ES	NES	NOM p-val	FDR q-val	FWER p-val	RANK AT MAX	LEADING EDGE
MAMITSUKA	MAMITSUKA	Details ...	17	0.7822515	2.8310926	0.0	0.0	0.0	5343	tags=100%, list=22%, signal=128%
VOTING	VOTING	Details ...	7	0.79827577	2.1181545	0.0	0.0051020407	0.01	4943	tags=100%, list=20%, signal=125%
VANT VEER 231	VANT VEER 231	Details ...	231	0.5803224	1.8224893	0.0	0.008503402	0.02	1505	tags=64%, list=6%, signal=67%
