# Supplementary material for: A voting approach to identify a small number of highly predictive genes using multiple classifiers
Source: BMC Bioinformatics. 2009 Jan 30;10(Suppl 1):S19. doi: 10.1186/1471-2105-10-S1-S19 (PMC2648737; doi:10.1186/1471-2105-10-S1-S19)
Supplement: Additional file 2 — This file contains the result of gene set enrichment analysis (GSEA). [file 1471-2105-10-S1-S19-S2.zip › MAMITSUKA.xls]

NAME	PROBE	DESCRIPTION<br>(from dataset)	GENE SYMBOL	GENE_TITLE	RANK IN GENE LIST	RANK METRIC SCORE	RUNNING ES	CORE ENRICHMENT
row_0	NM_016359	na	NM_016359	NULL	7	4.4042181968688965	0.058537394	Yes
row_1	Contig55725_RC	na	CONTIG55725_RC	NULL	8	4.322810173034668	0.11736093	Yes
row_2	NM_003875	na	NM_003875	NULL	9	4.320467948913574	0.17618446	Yes
row_3	Contig54260_RC	na	CONTIG54260_RC	NULL	18	4.112323760986328	0.23468097	Yes
row_4	Contig53488	na	CONTIG53488	NULL	33	3.9747941493988037	0.29293224	Yes
row_5	Contig53223	na	CONTIG53223	NULL	38	3.8833682537078857	0.35159224	Yes
row_6	AF073519	na	AF073519	NULL	57	3.750279188156128	0.40968	Yes
row_7	NM_014176	na	NM_014176	NULL	137	3.329850196838379	0.4652743	Yes
row_8	AL035297	na	AL035297	NULL	140	3.3192203044891357	0.5240161	Yes
row_9	NM_018455	na	NM_018455	NULL	153	3.2739388942718506	0.5823491	Yes
row_10	Contig34952	na	CONTIG34952	NULL	4681	1.1149345636367798	0.45612523	Yes
row_11	NM_021000	na	NM_021000	NULL	4820	1.084432601928711	0.5093078	Yes
row_12	NM_005192	na	NM_005192	NULL	4836	1.08220636844635	0.5675182	Yes
row_13	NM_016017	na	NM_016017	NULL	4867	1.0770660638809204	0.62511545	Yes
row_14	Contig64861_RC	na	CONTIG64861_RC	NULL	5001	1.058941125869751	0.6785024	Yes
row_15	Contig55189_RC	na	CONTIG55189_RC	NULL	5084	1.0515742301940918	0.73397404	Yes
row_16	NM_006544	na	NM_006544	NULL	5343	1.0386914014816284	0.7822515	Yes
