# Supplementary material for: A voting approach to identify a small number of highly predictive genes using multiple classifiers
Source: BMC Bioinformatics. 2009 Jan 30;10(Suppl 1):S19. doi: 10.1186/1471-2105-10-S1-S19 (PMC2648737; doi:10.1186/1471-2105-10-S1-S19)
Supplement: Additional file 2 — This file contains the result of gene set enrichment analysis (GSEA). [file 1471-2105-10-S1-S19-S2.zip › my_analysis.Gsea.1217226852592.rpt]

producer_class	xtools.gsea.Gsea
producer_timestamp	1217226852592
param	collapse	false
param	cls	/Users/Maruf/Desktop/Study/GSEA/phenotype.cls#relapse_versus_non-relapse
param	plot_top_x	20
param	norm	meandiv
param	save_rnd_lists	false
param	median	false
param	num	100
param	scoring_scheme	classic
param	make_sets	true
param	mode	Max_probe
param	gmx	/Users/Maruf/Desktop/Study/GSEA/dataset.gmx
param	gui	false
param	chip	/Users/Maruf/Desktop/Study/GSEA/vant.chip
param	metric	tTest
param	rpt_label	my_analysis
param	help	false
param	order	descending
param	out	/Users/Maruf/Desktop/Study/GSEA/result
param	permute	phenotype
param	rnd_type	no_balance
param	set_min	7
param	include_only_symbols	true
param	sort	real
param	rnd_seed	timestamp
param	nperm	100
param	zip_report	false
param	set_max	231
param	res	/Users/Maruf/Desktop/Study/GSEA/dataset.txt
file	/Users/Maruf/Desktop/Study/GSEA/result/my_analysis.Gsea.1217226852592/index.html
