# Supplementary material for: A voting approach to identify a small number of highly predictive genes using multiple classifiers
Source: BMC Bioinformatics. 2009 Jan 30;10(Suppl 1):S19. doi: 10.1186/1471-2105-10-S1-S19 (PMC2648737; doi:10.1186/1471-2105-10-S1-S19)
Supplement: Additional file 2 — This file contains the result of gene set enrichment analysis (GSEA). [file 1471-2105-10-S1-S19-S2.zip › ranked_gene_list_1_versus_0_1217226852592.xls]

NAME	DESCRIPTION	GENE_SYMBOL	GENE_TITLE	SCORE
AL080059	na	AL080059	NULL	6.2601156
NM_016448	na	NM_016448	NULL	4.782841
Contig47544_RC	na	CONTIG47544_RC	NULL	4.739134
NM_013438	na	NM_013438	NULL	4.6340113
NM_020120	na	NM_020120	NULL	4.5901713
NM_005721	na	NM_005721	NULL	4.56758
NM_001168	na	NM_001168	NULL	4.442307
NM_016359	na	NM_016359	NULL	4.404218
Contig55725_RC	na	CONTIG55725_RC	NULL	4.32281
NM_003875	na	NM_003875	NULL	4.320468
NM_006115	na	NM_006115	NULL	4.2965455
NM_005744	na	NM_005744	NULL	4.290225
Contig46218_RC	na	CONTIG46218_RC	NULL	4.2648606
NM_002811	na	NM_002811	NULL	4.260674
NM_003981	na	NM_003981	NULL	4.229824
D13540	na	D13540	NULL	4.2066903
NM_004504	na	NM_004504	NULL	4.1694374
Contig28552_RC	na	CONTIG28552_RC	NULL	4.1335897
Contig54260_RC	na	CONTIG54260_RC	NULL	4.1123238
NM_004701	na	NM_004701	NULL	4.0856414
NM_007292	na	NM_007292	NULL	4.084236
NM_002914	na	NM_002914	NULL	4.06582
Contig41413_RC	na	CONTIG41413_RC	NULL	4.055528
NM_020132	na	NM_020132	NULL	4.0497184
NM_005733	na	NM_005733	NULL	4.044759
NM_005915	na	NM_005915	NULL	4.0301876
Contig54742_RC	na	CONTIG54742_RC	NULL	4.028571
NM_002358	na	NM_002358	NULL	4.0082173
NM_002106	na	NM_002106	NULL	4.0052314
NM_020188	na	NM_020188	NULL	4.002441
NM_014003	na	NM_014003	NULL	3.9986248
NM_001809	na	NM_001809	NULL	3.983552
NM_018354	na	NM_018354	NULL	3.9830935
Contig53488	na	CONTIG53488	NULL	3.9747941
NM_006607	na	NM_006607	NULL	3.9560986
AF161553	na	AF161553	NULL	3.9520807
NM_018410	na	NM_018410	NULL	3.945694
AB033032	na	AB033032	NULL	3.9389167
Contig53223	na	CONTIG53223	NULL	3.8833683
NM_015984	na	NM_015984	NULL	3.879527
NM_015434	na	NM_015434	NULL	3.876259
NM_004994	na	NM_004994	NULL	3.869374
Contig31288_RC	na	CONTIG31288_RC	NULL	3.84884
NM_018265	na	NM_018265	NULL	3.8481543
U90904	na	U90904	NULL	3.8442967
AF052162	na	AF052162	NULL	3.8333778
X05610	na	X05610	NULL	3.8313634
NM_018089	na	NM_018089	NULL	3.8118055
NM_014321	na	NM_014321	NULL	3.8105934
NM_007057	na	NM_007057	NULL	3.8070757
NM_016066	na	NM_016066	NULL	3.8013706
NM_012310	na	NM_012310	NULL	3.794266
NM_005342	na	NM_005342	NULL	3.7870371
NM_003504	na	NM_003504	NULL	3.776783
NM_000291	na	NM_000291	NULL	3.7553425
NM_001673	na	NM_001673	NULL	3.751849
NM_017860	na	NM_017860	NULL	3.7513142
AF073519	na	AF073519	NULL	3.7502792
NM_016946	na	NM_016946	NULL	3.7290487
NM_013282	na	NM_013282	NULL	3.7285872
NM_006101	na	NM_006101	NULL	3.7249124
NM_000127	na	NM_000127	NULL	3.6944804
NM_002808	na	NM_002808	NULL	3.6932642
NM_003258	na	NM_003258	NULL	3.6880765
Contig40385_RC	na	CONTIG40385_RC	NULL	3.6877549
U96131	na	U96131	NULL	3.6848557
NM_003600	na	NM_003600	NULL	3.6709812
Contig51882_RC	na	CONTIG51882_RC	NULL	3.6542883
NM_020166	na	NM_020166	NULL	3.6530476
NM_003662	na	NM_003662	NULL	3.6400542
Contig25343_RC	na	CONTIG25343_RC	NULL	3.6335557
NM_002916	na	NM_002916	NULL	3.630832
NM_018131	na	NM_018131	NULL	3.6296415
Contig38288_RC	na	CONTIG38288_RC	NULL	3.6289675
NM_006845	na	NM_006845	NULL	3.6232715
NM_001905	na	NM_001905	NULL	3.6205366
AA555029_RC	na	AA555029_RC	NULL	3.598333
NM_005805	na	NM_005805	NULL	3.594659
Contig32185_RC	na	CONTIG32185_RC	NULL	3.5837905
NM_014251	na	NM_014251	NULL	3.5800538
Contig42006_RC	na	CONTIG42006_RC	NULL	3.5733714
D38553	na	D38553	NULL	3.5695076
NM_006201	na	NM_006201	NULL	3.5694487
NM_020123	na	NM_020123	NULL	3.5665421
NM_002266	na	NM_002266	NULL	3.560754
Contig29_RC	na	CONTIG29_RC	NULL	3.5595973
NM_004035	na	NM_004035	NULL	3.5585058
NM_005742	na	NM_005742	NULL	3.5342395
Contig38901_RC	na	CONTIG38901_RC	NULL	3.529997
NM_002936	na	NM_002936	NULL	3.5261388
Contig36879_RC	na	CONTIG36879_RC	NULL	3.5246003
NM_018136	na	NM_018136	NULL	3.5093105
Contig24252_RC	na	CONTIG24252_RC	NULL	3.5003953
NM_006461	na	NM_006461	NULL	3.496063
AB029012	na	AB029012	NULL	3.4941063
NM_004456	na	NM_004456	NULL	3.4929364
Contig35251_RC	na	CONTIG35251_RC	NULL	3.4913461
Contig57097_RC	na	CONTIG57097_RC	NULL	3.4868171
NM_007111	na	NM_007111	NULL	3.4866533
NM_014875	na	NM_014875	NULL	3.48099
NM_000858	na	NM_000858	NULL	3.4770095
AK000543	na	AK000543	NULL	3.4667847
NM_002224	na	NM_002224	NULL	3.461437
Contig41716_RC	na	CONTIG41716_RC	NULL	3.45496
NM_003686	na	NM_003686	NULL	3.453902
NM_006623	na	NM_006623	NULL	3.4412768
NM_014388	na	NM_014388	NULL	3.4364092
NM_006625	na	NM_006625	NULL	3.4347703
NM_001826	na	NM_001826	NULL	3.4292836
Contig54536	na	CONTIG54536	NULL	3.4291985
NM_002524	na	NM_002524	NULL	3.4213977
D43950	na	D43950	NULL	3.42075
NM_016306	na	NM_016306	NULL	3.4193058
D86978	na	D86978	NULL	3.4183755
NM_001216	na	NM_001216	NULL	3.4079454
NM_000161	na	NM_000161	NULL	3.4070544
NM_014294	na	NM_014294	NULL	3.3957233
NM_014584	na	NM_014584	NULL	3.3900208
AL050021	na	AL050021	NULL	3.388383
Contig49219_RC	na	CONTIG49219_RC	NULL	3.3881173
NM_018693	na	NM_018693	NULL	3.387431
NM_018321	na	NM_018321	NULL	3.3854373
NM_019028	na	NM_019028	NULL	3.3759634
NM_005393	na	NM_005393	NULL	3.375109
NM_005804	na	NM_005804	NULL	3.3734887
NM_016577	na	NM_016577	NULL	3.3625505
NM_005563	na	NM_005563	NULL	3.3557448
NM_003193	na	NM_003193	NULL	3.3538482
NM_005196	na	NM_005196	NULL	3.3527014
NM_006067	na	NM_006067	NULL	3.3517165
NM_005333	na	NM_005333	NULL	3.3516173
Contig25991	na	CONTIG25991	NULL	3.3475606
NM_016185	na	NM_016185	NULL	3.3419864
Contig51464_RC	na	CONTIG51464_RC	NULL	3.3405406
NM_017760	na	NM_017760	NULL	3.3366873
NM_003878	na	NM_003878	NULL	3.3359168
AF055033	na	AF055033	NULL	3.332935
NM_014176	na	NM_014176	NULL	3.3298502
NM_005538	na	NM_005538	NULL	3.3293447
NM_015932	na	NM_015932	NULL	3.325568
AL035297	na	AL035297	NULL	3.3192203
NM_006372	na	NM_006372	NULL	3.3191009
AF112213	na	AF112213	NULL	3.3168457
NM_001084	na	NM_001084	NULL	3.3154547
AB018337	na	AB018337	NULL	3.3045785
Contig44289_RC	na	CONTIG44289_RC	NULL	3.2985365
AK001442	na	AK001442	NULL	3.293999
NM_014750	na	NM_014750	NULL	3.2918134
NM_013277	na	NM_013277	NULL	3.2881858
NM_014501	na	NM_014501	NULL	3.2868133
NM_005049	na	NM_005049	NULL	3.282729
NM_021204	na	NM_021204	NULL	3.2796502
NM_003158	na	NM_003158	NULL	3.2766597
NM_018455	na	NM_018455	NULL	3.273939
NM_006469	na	NM_006469	NULL	3.2687604
NM_018840	na	NM_018840	NULL	3.2587066
Contig45032_RC	na	CONTIG45032_RC	NULL	3.2576034
NM_012291	na	NM_012291	NULL	3.2548823
Contig46796_RC	na	CONTIG46796_RC	NULL	3.2467685
NM_018407	na	NM_018407	NULL	3.2452292
NM_003683	na	NM_003683	NULL	3.2396636
NM_017746	na	NM_017746	NULL	3.2378826
NM_015239	na	NM_015239	NULL	3.2355936
NM_007019	na	NM_007019	NULL	3.2348661
Contig20573_RC	na	CONTIG20573_RC	NULL	3.2347844
Contig58397_RC	na	CONTIG58397_RC	NULL	3.2323198
NM_002395	na	NM_002395	NULL	3.227969
AK000745	na	AK000745	NULL	3.2231064
Contig3902_RC	na	CONTIG3902_RC	NULL	3.222616
NM_012341	na	NM_012341	NULL	3.2093785
M96577	na	M96577	NULL	3.2071571
NM_013296	na	NM_013296	NULL	3.206641
NM_003477	na	NM_003477	NULL	3.1981263
NM_001537	na	NM_001537	NULL	3.1967607
AF131828	na	AF131828	NULL	3.1917274
NM_005722	na	NM_005722	NULL	3.1902194
NM_016101	na	NM_016101	NULL	3.1885135
Contig2399_RC	na	CONTIG2399_RC	NULL	3.186983
NM_004580	na	NM_004580	NULL	3.1830647
Contig48697_RC	na	CONTIG48697_RC	NULL	3.1802485
AF131819	na	AF131819	NULL	3.1745248
NM_004336	na	NM_004336	NULL	3.1722052
NM_002629	na	NM_002629	NULL	3.1655736
NM_001419	na	NM_001419	NULL	3.1646845
NM_018256	na	NM_018256	NULL	3.163639
NM_000788	na	NM_000788	NULL	3.1616952
AL049397	na	AL049397	NULL	3.158366
NM_001124	na	NM_001124	NULL	3.1547775
Contig3677_RC	na	CONTIG3677_RC	NULL	3.1537695
NM_006406	na	NM_006406	NULL	3.1519544
Contig57584_RC	na	CONTIG57584_RC	NULL	3.1507955
NM_007267	na	NM_007267	NULL	3.1504776
NM_012474	na	NM_012474	NULL	3.149537
NM_019013	na	NM_019013	NULL	3.1479058
Contig46241_RC	na	CONTIG46241_RC	NULL	3.1464617
NM_018959	na	NM_018959	NULL	3.1445537
NM_005918	na	NM_005918	NULL	3.1424413
Contig55188_RC	na	CONTIG55188_RC	NULL	3.1359923
AL137718	na	AL137718	NULL	3.130701
NM_001658	na	NM_001658	NULL	3.1279194
Contig51740_RC	na	CONTIG51740_RC	NULL	3.1266313
NM_004217	na	NM_004217	NULL	3.1240826
NM_018254	na	NM_018254	NULL	3.123406
NM_006265	na	NM_006265	NULL	3.1205626
Contig45024_RC	na	CONTIG45024_RC	NULL	3.1159506
Contig2869_RC	na	CONTIG2869_RC	NULL	3.112126
Contig56843_RC	na	CONTIG56843_RC	NULL	3.111953
NM_016062	na	NM_016062	NULL	3.1118462
AF065241	na	AF065241	NULL	3.1099873
NM_002047	na	NM_002047	NULL	3.106788
NM_001827	na	NM_001827	NULL	3.0991158
NM_003531	na	NM_003531	NULL	3.098842
NM_015878	na	NM_015878	NULL	3.0930176
NM_014184	na	NM_014184	NULL	3.0922093
NM_003406	na	NM_003406	NULL	3.0914106
NM_002794	na	NM_002794	NULL	3.0895448
NM_002200	na	NM_002200	NULL	3.084204
NM_000801	na	NM_000801	NULL	3.0809212
NM_014968	na	NM_014968	NULL	3.070116
NM_001866	na	NM_001866	NULL	3.0677276
NM_002829	na	NM_002829	NULL	3.06352
NM_015176	na	NM_015176	NULL	3.0633414
Contig51519_RC	na	CONTIG51519_RC	NULL	3.063145
BE739817_RC	na	BE739817_RC	NULL	3.0575192
Contig56457_RC	na	CONTIG56457_RC	NULL	3.0570054
Contig43542_RC	na	CONTIG43542_RC	NULL	3.0542777
NM_016467	na	NM_016467	NULL	3.0535655
Contig713_RC	na	CONTIG713_RC	NULL	3.0481625
AK001278	na	AK001278	NULL	3.0458357
NM_004358	na	NM_004358	NULL	3.0425222
NM_001618	na	NM_001618	NULL	3.0391428
NM_016096	na	NM_016096	NULL	3.0387
NM_018454	na	NM_018454	NULL	3.0345318
NM_003376	na	NM_003376	NULL	3.030095
Contig40813_RC	na	CONTIG40813_RC	NULL	3.029729
NM_003953	na	NM_003953	NULL	3.0266025
NM_000270	na	NM_000270	NULL	3.0254066
Contig44939_RC	na	CONTIG44939_RC	NULL	3.0250812
Contig31000_RC	na	CONTIG31000_RC	NULL	3.02277
NM_018052	na	NM_018052	NULL	3.0215795
NM_014889	na	NM_014889	NULL	3.0206504
Contig48913_RC	na	CONTIG48913_RC	NULL	3.0203323
D25328	na	D25328	NULL	3.0168731
NM_006014	na	NM_006014	NULL	3.0151265
Contig111_RC	na	CONTIG111_RC	NULL	3.0148935
NM_002300	na	NM_002300	NULL	3.0104747
NM_004052	na	NM_004052	NULL	3.0100858
Contig66705_RC	na	CONTIG66705_RC	NULL	3.0083547
AF070552	na	AF070552	NULL	3.0056024
NM_004733	na	NM_004733	NULL	3.0034356
NM_004494	na	NM_004494	NULL	2.9962585
NM_003473	na	NM_003473	NULL	2.994968
NM_002396	na	NM_002396	NULL	2.991474
NM_000933	na	NM_000933	NULL	2.9905217
U81002	na	U81002	NULL	2.9832618
NM_015530	na	NM_015530	NULL	2.9787796
NM_004804	na	NM_004804	NULL	2.9742286
NM_002875	na	NM_002875	NULL	2.974216
NM_004953	na	NM_004953	NULL	2.974126
NM_012383	na	NM_012383	NULL	2.973022
AL050101	na	AL050101	NULL	2.9669404
NM_002426	na	NM_002426	NULL	2.9648576
AL162049	na	AL162049	NULL	2.9645405
NM_000284	na	NM_000284	NULL	2.9637206
U82319	na	U82319	NULL	2.9626994
NM_014078	na	NM_014078	NULL	2.961566
Contig20708_RC	na	CONTIG20708_RC	NULL	2.9495308
NM_016095	na	NM_016095	NULL	2.9487665
NM_006999	na	NM_006999	NULL	2.9481218
Contig1403_RC	na	CONTIG1403_RC	NULL	2.9423156
AK000926	na	AK000926	NULL	2.9370313
NM_005737	na	NM_005737	NULL	2.9322586
NM_018964	na	NM_018964	NULL	2.932131
NM_018098	na	NM_018098	NULL	2.932029
AL157482	na	AL157482	NULL	2.9315524
AF067972	na	AF067972	NULL	2.9253788
NM_013437	na	NM_013437	NULL	2.9252405
NM_017522	na	NM_017522	NULL	2.9231875
Contig54389_RC	na	CONTIG54389_RC	NULL	2.9209437
NM_003039	na	NM_003039	NULL	2.9147282
Contig62306	na	CONTIG62306	NULL	2.9146433
NM_006931	na	NM_006931	NULL	2.91447
NM_002073	na	NM_002073	NULL	2.9136107
Contig50981_RC	na	CONTIG50981_RC	NULL	2.9132981
NM_013275	na	NM_013275	NULL	2.9122648
AL122091	na	AL122091	NULL	2.9076812
AI339981_RC	na	AI339981_RC	NULL	2.905475
D43948	na	D43948	NULL	2.905358
NM_002061	na	NM_002061	NULL	2.9044228
NM_004856	na	NM_004856	NULL	2.9030445
NM_013260	na	NM_013260	NULL	2.9024653
NM_014002	na	NM_014002	NULL	2.9016738
Contig45454_RC	na	CONTIG45454_RC	NULL	2.9003966
Contig47822	na	CONTIG47822	NULL	2.8962495
Contig39730_RC	na	CONTIG39730_RC	NULL	2.8948584
NM_001689	na	NM_001689	NULL	2.8933885
NM_003993	na	NM_003993	NULL	2.8911839
NM_017823	na	NM_017823	NULL	2.8909488
NM_006636	na	NM_006636	NULL	2.8902543
NM_014812	na	NM_014812	NULL	2.8872323
NM_003676	na	NM_003676	NULL	2.8865047
NM_004111	na	NM_004111	NULL	2.8863368
NM_004805	na	NM_004805	NULL	2.8844385
NM_001333	na	NM_001333	NULL	2.8834221
NM_014575	na	NM_014575	NULL	2.8795147
NM_002871	na	NM_002871	NULL	2.8790166
AF055270	na	AF055270	NULL	2.8783634
AF161383	na	AF161383	NULL	2.877004
NM_016542	na	NM_016542	NULL	2.8738215
Contig2143_RC	na	CONTIG2143_RC	NULL	2.8734076
Contig48619_RC	na	CONTIG48619_RC	NULL	2.8601394
NM_005920	na	NM_005920	NULL	2.8598988
NM_014736	na	NM_014736	NULL	2.8587976
D80001	na	D80001	NULL	2.8584025
NM_014941	na	NM_014941	NULL	2.8582363
NM_006410	na	NM_006410	NULL	2.8575277
Contig37262	na	CONTIG37262	NULL	2.852979
Contig58226_RC	na	CONTIG58226_RC	NULL	2.8515627
NM_017829	na	NM_017829	NULL	2.84872
NM_000599	na	NM_000599	NULL	2.8481405
Contig63300_RC	na	CONTIG63300_RC	NULL	2.846409
NM_005891	na	NM_005891	NULL	2.8459656
AL133651	na	AL133651	NULL	2.836654
NM_000436	na	NM_000436	NULL	2.83518
NM_003806	na	NM_003806	NULL	2.8349466
NM_004702	na	NM_004702	NULL	2.8306837
AF077036	na	AF077036	NULL	2.8295672
NM_014567	na	NM_014567	NULL	2.8287873
NM_014754	na	NM_014754	NULL	2.8276544
NM_017456	na	NM_017456	NULL	2.8265946
NM_021106	na	NM_021106	NULL	2.825429
NM_016052	na	NM_016052	NULL	2.8252897
NM_004553	na	NM_004553	NULL	2.8244634
Contig2947_RC	na	CONTIG2947_RC	NULL	2.8186057
NM_016456	na	NM_016456	NULL	2.817815
NM_006579	na	NM_006579	NULL	2.8163536
NM_001122	na	NM_001122	NULL	2.813144
Contig1278_RC	na	CONTIG1278_RC	NULL	2.811334
Contig51338_RC	na	CONTIG51338_RC	NULL	2.8095853
NM_003330	na	NM_003330	NULL	2.8080053
L37198	na	L37198	NULL	2.8074148
NM_004068	na	NM_004068	NULL	2.8052955
NM_018233	na	NM_018233	NULL	2.8041809
AB023164	na	AB023164	NULL	2.802774
NM_005325	na	NM_005325	NULL	2.79872
Contig10890_RC	na	CONTIG10890_RC	NULL	2.7984414
NM_000194	na	NM_000194	NULL	2.7961273
Contig57864_RC	na	CONTIG57864_RC	NULL	2.7940793
NM_016655	na	NM_016655	NULL	2.7938108
U17327	na	U17327	NULL	2.791723
NM_005480	na	NM_005480	NULL	2.7911527
AF257659	na	AF257659	NULL	2.7908778
NM_007006	na	NM_007006	NULL	2.7905643
NM_005343	na	NM_005343	NULL	2.790491
AL080109	na	AL080109	NULL	2.7899098
NM_014364	na	NM_014364	NULL	2.789699
NM_016326	na	NM_016326	NULL	2.789608
NM_004579	na	NM_004579	NULL	2.7894676
NM_005614	na	NM_005614	NULL	2.787872
NM_002480	na	NM_002480	NULL	2.786598
Contig17359_RC	na	CONTIG17359_RC	NULL	2.7857087
Contig21812_RC	na	CONTIG21812_RC	NULL	2.783026
Contig55524_RC	na	CONTIG55524_RC	NULL	2.7812943
NM_017702	na	NM_017702	NULL	2.7802303
D38521	na	D38521	NULL	2.7798095
NM_017772	na	NM_017772	NULL	2.777242
NM_002882	na	NM_002882	NULL	2.7770307
Contig56670_RC	na	CONTIG56670_RC	NULL	2.7753115
NM_000516	na	NM_000516	NULL	2.7752352
U10991	na	U10991	NULL	2.7744222
NM_018492	na	NM_018492	NULL	2.7659943
NM_014864	na	NM_014864	NULL	2.759643
Contig50106_RC	na	CONTIG50106_RC	NULL	2.7551801
NM_014929	na	NM_014929	NULL	2.7549756
Contig51888_RC	na	CONTIG51888_RC	NULL	2.7536454
AL050389	na	AL050389	NULL	2.752713
NM_005651	na	NM_005651	NULL	2.7526715
Contig52209_RC	na	CONTIG52209_RC	NULL	2.7515762
NM_012484	na	NM_012484	NULL	2.7468896
AL117600	na	AL117600	NULL	2.7459047
Contig55264_RC	na	CONTIG55264_RC	NULL	2.743944
NM_005034	na	NM_005034	NULL	2.7425656
Contig28888_RC	na	CONTIG28888_RC	NULL	2.7383323
NM_001071	na	NM_001071	NULL	2.7365923
NM_013378	na	NM_013378	NULL	2.7355275
NM_016495	na	NM_016495	NULL	2.7347295
NM_002451	na	NM_002451	NULL	2.7327867
NM_014302	na	NM_014302	NULL	2.7287314
NM_006463	na	NM_006463	NULL	2.728044
NM_017644	na	NM_017644	NULL	2.7274003
Contig37040	na	CONTIG37040	NULL	2.7269838
Contig50935_RC	na	CONTIG50935_RC	NULL	2.724067
NM_016405	na	NM_016405	NULL	2.7236423
NM_001109	na	NM_001109	NULL	2.7232687
Contig48776_RC	na	CONTIG48776_RC	NULL	2.7196932
Contig64688	na	CONTIG64688	NULL	2.7194712
Contig31980_RC	na	CONTIG31980_RC	NULL	2.7193978
NM_003537	na	NM_003537	NULL	2.7148507
Contig32002_RC	na	CONTIG32002_RC	NULL	2.7147086
NM_002115	na	NM_002115	NULL	2.7107465
AK000552	na	AK000552	NULL	2.707557
NM_004603	na	NM_004603	NULL	2.7057192
NM_004203	na	NM_004203	NULL	2.704905
Contig26768_RC	na	CONTIG26768_RC	NULL	2.7037585
NM_004642	na	NM_004642	NULL	2.7036998
NM_005679	na	NM_005679	NULL	2.7018862
NM_004418	na	NM_004418	NULL	2.7015479
AB020713	na	AB020713	NULL	2.7010074
NM_002497	na	NM_002497	NULL	2.6991827
NM_017447	na	NM_017447	NULL	2.6989236
NM_014050	na	NM_014050	NULL	2.69638
NM_003311	na	NM_003311	NULL	2.6962457
Contig54563_RC	na	CONTIG54563_RC	NULL	2.6959805
Contig20807_RC	na	CONTIG20807_RC	NULL	2.6951933
NM_001861	na	NM_001861	NULL	2.694399
Contig8685_RC	na	CONTIG8685_RC	NULL	2.694128
NM_001685	na	NM_001685	NULL	2.6930923
AF161444	na	AF161444	NULL	2.692324
Contig47519_RC	na	CONTIG47519_RC	NULL	2.6918752
S90469	na	S90469	NULL	2.691514
AB037779	na	AB037779	NULL	2.6914442
NM_003016	na	NM_003016	NULL	2.691212
AL133603	na	AL133603	NULL	2.6868544
AF052159	na	AF052159	NULL	2.6841638
AF143676	na	AF143676	NULL	2.6819339
NM_000454	na	NM_000454	NULL	2.6817722
NM_000485	na	NM_000485	NULL	2.6809592
NM_004168	na	NM_004168	NULL	2.6776786
Contig49931_RC	na	CONTIG49931_RC	NULL	2.6727335
NM_005258	na	NM_005258	NULL	2.672695
D55716	na	D55716	NULL	2.6713448
NM_018639	na	NM_018639	NULL	2.6696088
NM_001679	na	NM_001679	NULL	2.6686096
NM_004446	na	NM_004446	NULL	2.6649053
NM_000179	na	NM_000179	NULL	2.6628678
Contig61254_RC	na	CONTIG61254_RC	NULL	2.6618056
NM_014325	na	NM_014325	NULL	2.6609204
NM_005718	na	NM_005718	NULL	2.6587958
NM_014688	na	NM_014688	NULL	2.6555228
Contig43549_RC	na	CONTIG43549_RC	NULL	2.6524174
NM_003378	na	NM_003378	NULL	2.6501033
AB029001	na	AB029001	NULL	2.649804
NM_001945	na	NM_001945	NULL	2.647144
AF155117	na	AF155117	NULL	2.6422412
Contig40824	na	CONTIG40824	NULL	2.642062
NM_018473	na	NM_018473	NULL	2.6416385
AL080144	na	AL080144	NULL	2.6406934
NM_014236	na	NM_014236	NULL	2.637937
Contig47220	na	CONTIG47220	NULL	2.637405
NM_007027	na	NM_007027	NULL	2.6365511
NM_000889	na	NM_000889	NULL	2.6362073
Contig53191_RC	na	CONTIG53191_RC	NULL	2.6334686
NM_003191	na	NM_003191	NULL	2.632355
X94232	na	X94232	NULL	2.629304
NM_003494	na	NM_003494	NULL	2.6284668
NM_005077	na	NM_005077	NULL	2.6235418
Contig24565_RC	na	CONTIG24565_RC	NULL	2.62238
NM_017782	na	NM_017782	NULL	2.621991
NM_003090	na	NM_003090	NULL	2.6207552
Contig9259_RC	na	CONTIG9259_RC	NULL	2.6163867
Contig42306_RC	na	CONTIG42306_RC	NULL	2.6150162
Contig60864_RC	na	CONTIG60864_RC	NULL	2.613221
AB033111	na	AB033111	NULL	2.6126976
NM_000950	na	NM_000950	NULL	2.6119664
AL137502	na	AL137502	NULL	2.6084304
Contig53047_RC	na	CONTIG53047_RC	NULL	2.6084251
Contig55574_RC	na	CONTIG55574_RC	NULL	2.6079614
AF078866	na	AF078866	NULL	2.607635
NM_006806	na	NM_006806	NULL	2.607334
NM_002357	na	NM_002357	NULL	2.6060257
NM_018227	na	NM_018227	NULL	2.605705
Contig16447_RC	na	CONTIG16447_RC	NULL	2.6032288
NM_005787	na	NM_005787	NULL	2.602999
NM_014171	na	NM_014171	NULL	2.5991952
NM_014187	na	NM_014187	NULL	2.5940568
Contig53698_RC	na	CONTIG53698_RC	NULL	2.593627
NM_006281	na	NM_006281	NULL	2.5934517
NM_014404	na	NM_014404	NULL	2.5927994
Contig2873_RC	na	CONTIG2873_RC	NULL	2.5898695
NM_005017	na	NM_005017	NULL	2.587346
NM_001360	na	NM_001360	NULL	2.584449
NM_002965	na	NM_002965	NULL	2.5829375
Contig35752	na	CONTIG35752	NULL	2.5795357
Contig55004	na	CONTIG55004	NULL	2.5774577
NM_003674	na	NM_003674	NULL	2.5731046
NM_004578	na	NM_004578	NULL	2.5725868
NM_005548	na	NM_005548	NULL	2.572071
Contig28549	na	CONTIG28549	NULL	2.571188
NM_006118	na	NM_006118	NULL	2.5702136
Contig56441_RC	na	CONTIG56441_RC	NULL	2.569052
NM_006017	na	NM_006017	NULL	2.568482
Contig55771_RC	na	CONTIG55771_RC	NULL	2.5683
NM_017779	na	NM_017779	NULL	2.5654094
NM_018944	na	NM_018944	NULL	2.5652666
NM_013329	na	NM_013329	NULL	2.5647774
Contig57222_RC	na	CONTIG57222_RC	NULL	2.5607584
AF151109	na	AF151109	NULL	2.560515
NM_005871	na	NM_005871	NULL	2.5599294
NM_004757	na	NM_004757	NULL	2.5595095
Contig27882_RC	na	CONTIG27882_RC	NULL	2.5591118
NM_003720	na	NM_003720	NULL	2.5589752
AL080235	na	AL080235	NULL	2.5555885
Contig59661_RC	na	CONTIG59661_RC	NULL	2.5555272
NM_006706	na	NM_006706	NULL	2.5543005
NM_014745	na	NM_014745	NULL	2.5536535
NM_001472	na	NM_001472	NULL	2.5536358
NM_016120	na	NM_016120	NULL	2.5523655
NM_018087	na	NM_018087	NULL	2.551768
NM_017780	na	NM_017780	NULL	2.5489647
Contig2099_RC	na	CONTIG2099_RC	NULL	2.5484807
AL160131	na	AL160131	NULL	2.5470417
NM_005558	na	NM_005558	NULL	2.5458865
NM_018120	na	NM_018120	NULL	2.5451956
Contig40019_RC	na	CONTIG40019_RC	NULL	2.544777
NM_003740	na	NM_003740	NULL	2.54417
NM_001291	na	NM_001291	NULL	2.542643
Contig1489_RC	na	CONTIG1489_RC	NULL	2.540002
NM_012089	na	NM_012089	NULL	2.5354414
Contig41635_RC	na	CONTIG41635_RC	NULL	2.5328586
D83781	na	D83781	NULL	2.5320551
NM_014444	na	NM_014444	NULL	2.531527
NM_003905	na	NM_003905	NULL	2.5311549
NM_016401	na	NM_016401	NULL	2.5295186
NM_018223	na	NM_018223	NULL	2.5291612
Contig924_RC	na	CONTIG924_RC	NULL	2.5260317
NM_020371	na	NM_020371	NULL	2.52314
AB035356	na	AB035356	NULL	2.5230541
NM_004741	na	NM_004741	NULL	2.522345
NM_017660	na	NM_017660	NULL	2.5198162
NM_005717	na	NM_005717	NULL	2.5194416
AB007950	na	AB007950	NULL	2.5176528
NM_014268	na	NM_014268	NULL	2.5155165
NM_014791	na	NM_014791	NULL	2.5150301
NM_005322	na	NM_005322	NULL	2.5125382
U58033	na	U58033	NULL	2.5118515
Contig59213_RC	na	CONTIG59213_RC	NULL	2.5111651
NM_003035	na	NM_003035	NULL	2.5098352
M77142	na	M77142	NULL	2.5096867
NM_007203	na	NM_007203	NULL	2.5084975
NM_000175	na	NM_000175	NULL	2.5061717
Contig37884_RC	na	CONTIG37884_RC	NULL	2.5057008
D29954	na	D29954	NULL	2.5019872
Contig39100_RC	na	CONTIG39100_RC	NULL	2.4999359
Contig57694_RC	na	CONTIG57694_RC	NULL	2.4987779
Contig57430_RC	na	CONTIG57430_RC	NULL	2.4976618
Contig52482_RC	na	CONTIG52482_RC	NULL	2.497389
Contig28947_RC	na	CONTIG28947_RC	NULL	2.496486
NM_016513	na	NM_016513	NULL	2.495847
NM_006699	na	NM_006699	NULL	2.4944625
AF160213	na	AF160213	NULL	2.4940073
R11316_RC	na	R11316_RC	NULL	2.4937918
AL110282	na	AL110282	NULL	2.492692
NM_003329	na	NM_003329	NULL	2.4920888
Contig42930_RC	na	CONTIG42930_RC	NULL	2.4910798
NM_018063	na	NM_018063	NULL	2.4892888
NM_000408	na	NM_000408	NULL	2.4887967
Contig55920_RC	na	CONTIG55920_RC	NULL	2.4874666
Contig54079_RC	na	CONTIG54079_RC	NULL	2.4868438
NM_018433	na	NM_018433	NULL	2.4866974
NM_001033	na	NM_001033	NULL	2.485974
Contig42653_RC	na	CONTIG42653_RC	NULL	2.4845576
NM_001204	na	NM_001204	NULL	2.48113
AL122088	na	AL122088	NULL	2.479938
NM_002208	na	NM_002208	NULL	2.4797347
NM_003318	na	NM_003318	NULL	2.4765208
NM_016951	na	NM_016951	NULL	2.4750724
NM_000143	na	NM_000143	NULL	2.4715903
NM_016628	na	NM_016628	NULL	2.4712863
NM_012414	na	NM_012414	NULL	2.4702897
NM_015420	na	NM_015420	NULL	2.470232
NM_015640	na	NM_015640	NULL	2.47007
Contig39490_RC	na	CONTIG39490_RC	NULL	2.4698088
NM_006111	na	NM_006111	NULL	2.4692094
NM_002131	na	NM_002131	NULL	2.469108
AK001166	na	AK001166	NULL	2.4664493
NM_002964	na	NM_002964	NULL	2.4643207
NM_006924	na	NM_006924	NULL	2.4641192
NM_007274	na	NM_007274	NULL	2.4626853
Contig45321	na	CONTIG45321	NULL	2.4622638
NM_015895	na	NM_015895	NULL	2.4614716
AF155652	na	AF155652	NULL	2.4563894
NM_001219	na	NM_001219	NULL	2.4560955
Contig30573_RC	na	CONTIG30573_RC	NULL	2.4556684
NM_005839	na	NM_005839	NULL	2.455031
NM_000154	na	NM_000154	NULL	2.4542592
NM_016299	na	NM_016299	NULL	2.4522648
NM_019606	na	NM_019606	NULL	2.4518712
NM_005776	na	NM_005776	NULL	2.4495583
Contig17367_RC	na	CONTIG17367_RC	NULL	2.4484947
NM_002079	na	NM_002079	NULL	2.4480762
NM_012214	na	NM_012214	NULL	2.4474623
U63542	na	U63542	NULL	2.446787
X87949	na	X87949	NULL	2.4410908
Contig45212_RC	na	CONTIG45212_RC	NULL	2.4401393
NM_004846	na	NM_004846	NULL	2.4398565
NM_018044	na	NM_018044	NULL	2.4391925
NM_006640	na	NM_006640	NULL	2.4382303
NM_005720	na	NM_005720	NULL	2.4367273
NM_002618	na	NM_002618	NULL	2.435787
AL096857	na	AL096857	NULL	2.4349697
NM_001355	na	NM_001355	NULL	2.434884
NM_017789	na	NM_017789	NULL	2.4337947
NM_005792	na	NM_005792	NULL	2.4333334
NM_000096	na	NM_000096	NULL	2.4328918
NM_006888	na	NM_006888	NULL	2.4311748
NM_000365	na	NM_000365	NULL	2.430489
U74612	na	U74612	NULL	2.4278688
NM_017528	na	NM_017528	NULL	2.4259953
NM_018109	na	NM_018109	NULL	2.4244986
Contig56169_RC	na	CONTIG56169_RC	NULL	2.4244862
NM_000819	na	NM_000819	NULL	2.4241738
NM_000381	na	NM_000381	NULL	2.4240327
AF009267	na	AF009267	NULL	2.423489
NM_006190	na	NM_006190	NULL	2.4219003
D80010	na	D80010	NULL	2.421484
Contig9059_RC	na	CONTIG9059_RC	NULL	2.421243
AL080097	na	AL080097	NULL	2.4210544
AL137295	na	AL137295	NULL	2.4205713
NM_020659	na	NM_020659	NULL	2.4201393
NM_014637	na	NM_014637	NULL	2.417953
NM_001897	na	NM_001897	NULL	2.4176283
NM_012110	na	NM_012110	NULL	2.4166899
Contig55313_RC	na	CONTIG55313_RC	NULL	2.415732
NM_000100	na	NM_000100	NULL	2.4152827
NM_013995	na	NM_013995	NULL	2.4143007
NM_018072	na	NM_018072	NULL	2.414064
NM_002019	na	NM_002019	NULL	2.4112964
NM_007080	na	NM_007080	NULL	2.410907
NM_006413	na	NM_006413	NULL	2.4105566
X52882	na	X52882	NULL	2.4102497
NM_016271	na	NM_016271	NULL	2.4091558
NM_012394	na	NM_012394	NULL	2.4050164
NM_014342	na	NM_014342	NULL	2.4038937
NM_004508	na	NM_004508	NULL	2.4034011
NM_002221	na	NM_002221	NULL	2.4023309
Contig52723_RC	na	CONTIG52723_RC	NULL	2.4021442
NM_007217	na	NM_007217	NULL	2.402013
D38522	na	D38522	NULL	2.4013424
NM_018835	na	NM_018835	NULL	2.4012158
NM_001262	na	NM_001262	NULL	2.3972633
NM_020675	na	NM_020675	NULL	2.3969405
Contig53793_RC	na	CONTIG53793_RC	NULL	2.396026
Contig49169_RC	na	CONTIG49169_RC	NULL	2.395024
NM_020151	na	NM_020151	NULL	2.3940232
NM_014777	na	NM_014777	NULL	2.3930972
Contig57493_RC	na	CONTIG57493_RC	NULL	2.392157
NM_018170	na	NM_018170	NULL	2.388648
Contig11137_RC	na	CONTIG11137_RC	NULL	2.3865156
NM_004265	na	NM_004265	NULL	2.3851442
NM_002297	na	NM_002297	NULL	2.3833115
AI091551_RC	na	AI091551_RC	NULL	2.3830147
NM_002592	na	NM_002592	NULL	2.3826306
NM_016107	na	NM_016107	NULL	2.38253
Contig15778_RC	na	CONTIG15778_RC	NULL	2.3824723
NM_005566	na	NM_005566	NULL	2.381973
NM_006260	na	NM_006260	NULL	2.3806553
NM_016411	na	NM_016411	NULL	2.377766
NM_000682	na	NM_000682	NULL	2.3770041
NM_014095	na	NM_014095	NULL	2.3748267
NM_016507	na	NM_016507	NULL	2.3714516
NM_000856	na	NM_000856	NULL	2.3701534
AB006624	na	AB006624	NULL	2.3670888
L06845	na	L06845	NULL	2.3660984
NM_000022	na	NM_000022	NULL	2.3654075
Contig27965_RC	na	CONTIG27965_RC	NULL	2.3609638
NM_014479	na	NM_014479	NULL	2.358864
NM_018270	na	NM_018270	NULL	2.3584886
NM_016033	na	NM_016033	NULL	2.3571486
NM_002298	na	NM_002298	NULL	2.356054
NM_001428	na	NM_001428	NULL	2.3551013
NM_004049	na	NM_004049	NULL	2.3546355
NM_014423	na	NM_014423	NULL	2.3546
NM_004648	na	NM_004648	NULL	2.3540266
NM_003607	na	NM_003607	NULL	2.353929
Contig27171_RC	na	CONTIG27171_RC	NULL	2.352526
Contig50122_RC	na	CONTIG50122_RC	NULL	2.352283
NM_006854	na	NM_006854	NULL	2.3522267
NM_002691	na	NM_002691	NULL	2.3507044
NM_004889	na	NM_004889	NULL	2.3503358
D11466	na	D11466	NULL	2.3499196
AL133616	na	AL133616	NULL	2.3491764
Contig53806_RC	na	CONTIG53806_RC	NULL	2.3474772
D28476	na	D28476	NULL	2.34702
S77356	na	S77356	NULL	2.3460763
Contig49330_RC	na	CONTIG49330_RC	NULL	2.345328
NM_018056	na	NM_018056	NULL	2.3446658
AB007962	na	AB007962	NULL	2.3435674
Contig31224_RC	na	CONTIG31224_RC	NULL	2.3422618
NM_001543	na	NM_001543	NULL	2.3409882
Contig41385_RC	na	CONTIG41385_RC	NULL	2.3390894
Contig16654_RC	na	CONTIG16654_RC	NULL	2.3370748
AB033006	na	AB033006	NULL	2.3370073
Contig29163_RC	na	CONTIG29163_RC	NULL	2.3360293
NM_006755	na	NM_006755	NULL	2.3351002
NM_006324	na	NM_006324	NULL	2.334603
Contig569_RC	na	CONTIG569_RC	NULL	2.3327122
Contig57433_RC	na	CONTIG57433_RC	NULL	2.332693
Contig41194_RC	na	CONTIG41194_RC	NULL	2.329904
NM_000057	na	NM_000057	NULL	2.328771
Contig51802_RC	na	CONTIG51802_RC	NULL	2.326125
AL133572	na	AL133572	NULL	2.326074
NM_006758	na	NM_006758	NULL	2.3260078
NM_000918	na	NM_000918	NULL	2.3245351
NM_005999	na	NM_005999	NULL	2.3245282
NM_007240	na	NM_007240	NULL	2.3201232
Contig54974_RC	na	CONTIG54974_RC	NULL	2.3198652
NM_001305	na	NM_001305	NULL	2.319594
NM_014395	na	NM_014395	NULL	2.319581
Contig43213	na	CONTIG43213	NULL	2.31939
NM_004708	na	NM_004708	NULL	2.3190172
Contig48270_RC	na	CONTIG48270_RC	NULL	2.3170803
AL110226	na	AL110226	NULL	2.31701
NM_003752	na	NM_003752	NULL	2.3163877
Contig28712_RC	na	CONTIG28712_RC	NULL	2.3130367
Contig40128_RC	na	CONTIG40128_RC	NULL	2.3123314
AL109795	na	AL109795	NULL	2.311837
NM_003274	na	NM_003274	NULL	2.3116944
NM_020313	na	NM_020313	NULL	2.3111613
NM_000559	na	NM_000559	NULL	2.310581
AF155120	na	AF155120	NULL	2.3104556
Contig42809_RC	na	CONTIG42809_RC	NULL	2.3087828
NM_001101	na	NM_001101	NULL	2.3049622
NM_014181	na	NM_014181	NULL	2.3049462
AL080110	na	AL080110	NULL	2.3038263
NM_006800	na	NM_006800	NULL	2.302911
NM_005063	na	NM_005063	NULL	2.302033
NM_006710	na	NM_006710	NULL	2.3019276
Contig54012_RC	na	CONTIG54012_RC	NULL	2.3011875
AL110137	na	AL110137	NULL	2.301164
NM_000814	na	NM_000814	NULL	2.3011389
NM_014671	na	NM_014671	NULL	2.2992196
NM_005520	na	NM_005520	NULL	2.2980018
AL137648	na	AL137648	NULL	2.2976582
NM_000271	na	NM_000271	NULL	2.295178
Contig41893	na	CONTIG41893	NULL	2.2944775
Contig3398_RC	na	CONTIG3398_RC	NULL	2.294288
NM_014272	na	NM_014272	NULL	2.293999
Contig56569_RC	na	CONTIG56569_RC	NULL	2.292768
NM_016049	na	NM_016049	NULL	2.2924082
NM_002046	na	NM_002046	NULL	2.2922869
NM_015361	na	NM_015361	NULL	2.292057
Contig3311_RC	na	CONTIG3311_RC	NULL	2.291761
NM_013235	na	NM_013235	NULL	2.291184
Contig47648_RC	na	CONTIG47648_RC	NULL	2.2906005
NM_014547	na	NM_014547	NULL	2.2905126
NM_005837	na	NM_005837	NULL	2.2896626
Contig32577_RC	na	CONTIG32577_RC	NULL	2.2879157
Contig58755_RC	na	CONTIG58755_RC	NULL	2.2874634
Contig46217_RC	na	CONTIG46217_RC	NULL	2.2873554
Contig36809_RC	na	CONTIG36809_RC	NULL	2.2870493
AK001595	na	AK001595	NULL	2.2857113
NM_000891	na	NM_000891	NULL	2.2850683
NM_001357	na	NM_001357	NULL	2.2830865
NM_002768	na	NM_002768	NULL	2.2827027
NM_006499	na	NM_006499	NULL	2.2757647
M90657	na	M90657	NULL	2.2757618
NM_004515	na	NM_004515	NULL	2.274889
AF113020	na	AF113020	NULL	2.2740886
NM_021238	na	NM_021238	NULL	2.2701578
Contig44656_RC	na	CONTIG44656_RC	NULL	2.2682219
NM_016072	na	NM_016072	NULL	2.2680442
NM_017697	na	NM_017697	NULL	2.2658362
AF162667	na	AF162667	NULL	2.264355
NM_003137	na	NM_003137	NULL	2.2635813
NM_000866	na	NM_000866	NULL	2.2627811
NM_005731	na	NM_005731	NULL	2.2588716
NM_003368	na	NM_003368	NULL	2.258257
AF152502	na	AF152502	NULL	2.2582152
Contig63525	na	CONTIG63525	NULL	2.2578607
NM_001806	na	NM_001806	NULL	2.2574935
NM_000108	na	NM_000108	NULL	2.2557395
AF052142	na	AF052142	NULL	2.2549887
NM_001421	na	NM_001421	NULL	2.2539737
NM_000104	na	NM_000104	NULL	2.2534492
AL157432	na	AL157432	NULL	2.250972
NM_017755	na	NM_017755	NULL	2.2507775
NM_006504	na	NM_006504	NULL	2.2495716
NM_004219	na	NM_004219	NULL	2.2493463
AK000325	na	AK000325	NULL	2.2473185
AF121255	na	AF121255	NULL	2.2471375
Contig3026	na	CONTIG3026	NULL	2.2469788
Contig41035	na	CONTIG41035	NULL	2.2467537
NM_004291	na	NM_004291	NULL	2.2466488
NM_005575	na	NM_005575	NULL	2.2466416
AF020762	na	AF020762	NULL	2.2463777
NM_017582	na	NM_017582	NULL	2.2442513
NM_006241	na	NM_006241	NULL	2.2438493
NM_018396	na	NM_018396	NULL	2.243611
NM_000861	na	NM_000861	NULL	2.242918
NM_006826	na	NM_006826	NULL	2.2418427
AK000002	na	AK000002	NULL	2.2416327
NM_003908	na	NM_003908	NULL	2.2412205
NM_016551	na	NM_016551	NULL	2.240921
AK001134	na	AK001134	NULL	2.2405844
Contig29126_RC	na	CONTIG29126_RC	NULL	2.2405615
NM_014669	na	NM_014669	NULL	2.2363334
NM_012425	na	NM_012425	NULL	2.235814
NM_016040	na	NM_016040	NULL	2.2345831
NM_003548	na	NM_003548	NULL	2.2336547
NM_003096	na	NM_003096	NULL	2.2331374
NM_016631	na	NM_016631	NULL	2.2320716
D86979	na	D86979	NULL	2.2310412
NM_001530	na	NM_001530	NULL	2.2303948
AF058988	na	AF058988	NULL	2.229292
NM_005796	na	NM_005796	NULL	2.2281227
NM_018648	na	NM_018648	NULL	2.227529
Contig44585_RC	na	CONTIG44585_RC	NULL	2.2274234
NM_013986	na	NM_013986	NULL	2.2264657
NM_014865	na	NM_014865	NULL	2.2261958
NM_006637	na	NM_006637	NULL	2.225924
L05096	na	L05096	NULL	2.2257304
AB033053	na	AB033053	NULL	2.224301
Contig50249_RC	na	CONTIG50249_RC	NULL	2.2228408
NM_006590	na	NM_006590	NULL	2.2228403
Contig57496_RC	na	CONTIG57496_RC	NULL	2.2185977
AF260261	na	AF260261	NULL	2.2177844
NM_014096	na	NM_014096	NULL	2.216974
NM_004865	na	NM_004865	NULL	2.2162268
Contig40557_RC	na	CONTIG40557_RC	NULL	2.2147424
Contig55766_RC	na	CONTIG55766_RC	NULL	2.2146251
AL162007	na	AL162007	NULL	2.2143362
NM_002662	na	NM_002662	NULL	2.2140024
NM_006100	na	NM_006100	NULL	2.213604
NM_002004	na	NM_002004	NULL	2.2097092
X07834	na	X07834	NULL	2.2087848
NM_006770	na	NM_006770	NULL	2.2078214
Contig62970_RC	na	CONTIG62970_RC	NULL	2.2073255
AL080079	na	AL080079	NULL	2.2068925
AF023142	na	AF023142	NULL	2.2068272
NM_002807	na	NM_002807	NULL	2.2052016
NM_002075	na	NM_002075	NULL	2.2043917
Contig66827_RC	na	CONTIG66827_RC	NULL	2.2031267
Contig42777_RC	na	CONTIG42777_RC	NULL	2.2030635
NM_012412	na	NM_012412	NULL	2.2009265
Contig40831_RC	na	CONTIG40831_RC	NULL	2.1998198
Contig45316_RC	na	CONTIG45316_RC	NULL	2.1997721
Contig53165_RC	na	CONTIG53165_RC	NULL	2.197353
NM_002792	na	NM_002792	NULL	2.1945643
NM_004933	na	NM_004933	NULL	2.1924038
Contig58368_RC	na	CONTIG58368_RC	NULL	2.192281
NM_005078	na	NM_005078	NULL	2.1905773
NM_002161	na	NM_002161	NULL	2.1903474
AK001890	na	AK001890	NULL	2.190119
NM_006198	na	NM_006198	NULL	2.1888673
AB029011	na	AB029011	NULL	2.1873744
NM_004301	na	NM_004301	NULL	2.1870062
NM_002874	na	NM_002874	NULL	2.185048
NM_006912	na	NM_006912	NULL	2.1848397
Contig40364	na	CONTIG40364	NULL	2.1831431
NM_020122	na	NM_020122	NULL	2.182572
NM_015840	na	NM_015840	NULL	2.1809652
M26383	na	M26383	NULL	2.1808476
Contig53056_RC	na	CONTIG53056_RC	NULL	2.179836
Contig42468_RC	na	CONTIG42468_RC	NULL	2.1784008
Contig54961_RC	na	CONTIG54961_RC	NULL	2.1782246
NM_002688	na	NM_002688	NULL	2.175759
NM_001822	na	NM_001822	NULL	2.1753597
NM_014322	na	NM_014322	NULL	2.1745126
NM_000839	na	NM_000839	NULL	2.1741776
NM_006086	na	NM_006086	NULL	2.1722367
AB040881	na	AB040881	NULL	2.1716847
Contig48962_RC	na	CONTIG48962_RC	NULL	2.171601
Contig37663_RC	na	CONTIG37663_RC	NULL	2.1710443
NM_014763	na	NM_014763	NULL	2.1710012
NM_014382	na	NM_014382	NULL	2.17028
NM_017917	na	NM_017917	NULL	2.1699448
Contig27639_RC	na	CONTIG27639_RC	NULL	2.1697052
Contig51196_RC	na	CONTIG51196_RC	NULL	2.1696901
NM_000268	na	NM_000268	NULL	2.1692107
AW190932_RC	na	AW190932_RC	NULL	2.1676912
NM_006054	na	NM_006054	NULL	2.1673431
NM_018186	na	NM_018186	NULL	2.1665318
NM_006322	na	NM_006322	NULL	2.1656957
Contig1778_RC	na	CONTIG1778_RC	NULL	2.1654246
NM_005863	na	NM_005863	NULL	2.164236
NM_004222	na	NM_004222	NULL	2.1638315
AL049670	na	AL049670	NULL	2.1630042
NM_006052	na	NM_006052	NULL	2.1628172
NM_018135	na	NM_018135	NULL	2.1626256
U79277	na	U79277	NULL	2.1583953
NM_003821	na	NM_003821	NULL	2.154196
NM_002689	na	NM_002689	NULL	2.1527276
Contig36251	na	CONTIG36251	NULL	2.1516383
AF118224	na	AF118224	NULL	2.151468
AF020919	na	AF020919	NULL	2.149793
NM_020247	na	NM_020247	NULL	2.1497421
NM_019084	na	NM_019084	NULL	2.1484575
Contig62923_RC	na	CONTIG62923_RC	NULL	2.1484103
NM_000158	na	NM_000158	NULL	2.148403
Contig38630_RC	na	CONTIG38630_RC	NULL	2.1481981
AL050353	na	AL050353	NULL	2.1481466
NM_017757	na	NM_017757	NULL	2.1479614
NM_020143	na	NM_020143	NULL	2.147528
NM_004904	na	NM_004904	NULL	2.1462276
Contig54895_RC	na	CONTIG54895_RC	NULL	2.1458929
NM_006351	na	NM_006351	NULL	2.1434698
NM_000917	na	NM_000917	NULL	2.1434677
Contig50950_RC	na	CONTIG50950_RC	NULL	2.1426733
NM_014343	na	NM_014343	NULL	2.141654
Contig61872	na	CONTIG61872	NULL	2.1402607
NM_017864	na	NM_017864	NULL	2.1402037
Contig23085_RC	na	CONTIG23085_RC	NULL	2.1400747
NM_002454	na	NM_002454	NULL	2.1400163
NM_012470	na	NM_012470	NULL	2.1390595
NM_003579	na	NM_003579	NULL	2.1373096
NM_005320	na	NM_005320	NULL	2.1361532
NM_002157	na	NM_002157	NULL	2.1360693
Contig23158_RC	na	CONTIG23158_RC	NULL	2.1342084
NM_013339	na	NM_013339	NULL	2.1331687
NM_005087	na	NM_005087	NULL	2.133076
Contig51526_RC	na	CONTIG51526_RC	NULL	2.1328714
NM_005709	na	NM_005709	NULL	2.13179
NM_003779	na	NM_003779	NULL	2.1280625
NM_016267	na	NM_016267	NULL	2.1264565
AB014555	na	AB014555	NULL	2.1262074
NM_016623	na	NM_016623	NULL	2.1255796
NM_017694	na	NM_017694	NULL	2.1251383
NM_004298	na	NM_004298	NULL	2.125116
NM_017921	na	NM_017921	NULL	2.124159
Contig64297_RC	na	CONTIG64297_RC	NULL	2.1238248
NM_005993	na	NM_005993	NULL	2.1231978
NM_001274	na	NM_001274	NULL	2.1227717
Contig43621_RC	na	CONTIG43621_RC	NULL	2.1223218
NM_004207	na	NM_004207	NULL	2.1216512
NM_006415	na	NM_006415	NULL	2.12099
AF161380	na	AF161380	NULL	2.1204314
NM_005499	na	NM_005499	NULL	2.1202834
NM_016109	na	NM_016109	NULL	2.1192148
NM_014043	na	NM_014043	NULL	2.1187475
NM_002466	na	NM_002466	NULL	2.1175838
AF099032	na	AF099032	NULL	2.116188
AB032954	na	AB032954	NULL	2.1160388
Contig325_RC	na	CONTIG325_RC	NULL	2.1148465
NM_007051	na	NM_007051	NULL	2.1144857
AF047002	na	AF047002	NULL	2.1141362
NM_001981	na	NM_001981	NULL	2.1134365
NM_006090	na	NM_006090	NULL	2.1126893
Contig50153_RC	na	CONTIG50153_RC	NULL	2.11209
NM_004759	na	NM_004759	NULL	2.111683
NM_001566	na	NM_001566	NULL	2.1114113
Contig42387_RC	na	CONTIG42387_RC	NULL	2.1108735
NM_006555	na	NM_006555	NULL	2.1107693
AF028828	na	AF028828	NULL	2.1104307
NM_006784	na	NM_006784	NULL	2.1101246
AB023166	na	AB023166	NULL	2.1100914
NM_016275	na	NM_016275	NULL	2.108685
L27560	na	L27560	NULL	2.107296
NM_018339	na	NM_018339	NULL	2.1038995
NM_018686	na	NM_018686	NULL	2.1033173
AL037737_RC	na	AL037737_RC	NULL	2.1022189
NM_006401	na	NM_006401	NULL	2.1020427
NM_001859	na	NM_001859	NULL	2.1019773
NM_016503	na	NM_016503	NULL	2.1007118
NM_017426	na	NM_017426	NULL	2.100493
NM_015832	na	NM_015832	NULL	2.099304
NM_005689	na	NM_005689	NULL	2.0992475
L16464	na	L16464	NULL	2.0990164
Contig45173_RC	na	CONTIG45173_RC	NULL	2.0983899
Contig38134_RC	na	CONTIG38134_RC	NULL	2.0972226
NM_019619	na	NM_019619	NULL	2.0968077
Contig10629_RC	na	CONTIG10629_RC	NULL	2.095806
AK002036	na	AK002036	NULL	2.0957906
NM_015955	na	NM_015955	NULL	2.095644
NM_002155	na	NM_002155	NULL	2.0954442
NM_002093	na	NM_002093	NULL	2.0950902
NM_018630	na	NM_018630	NULL	2.0949547
NM_014109	na	NM_014109	NULL	2.094196
Contig47368_RC	na	CONTIG47368_RC	NULL	2.091998
NM_003591	na	NM_003591	NULL	2.0917468
Contig46202	na	CONTIG46202	NULL	2.0911992
AB024704	na	AB024704	NULL	2.0903041
NM_005394	na	NM_005394	NULL	2.0898218
NM_018060	na	NM_018060	NULL	2.089782
Contig48177_RC	na	CONTIG48177_RC	NULL	2.0897362
NM_005507	na	NM_005507	NULL	2.0871363
NM_003920	na	NM_003920	NULL	2.0865083
Contig29396_RC	na	CONTIG29396_RC	NULL	2.0860505
NM_005698	na	NM_005698	NULL	2.0859663
Contig54667_RC	na	CONTIG54667_RC	NULL	2.0847259
Contig57397_RC	na	CONTIG57397_RC	NULL	2.0826309
Contig16908_RC	na	CONTIG16908_RC	NULL	2.081756
NM_017994	na	NM_017994	NULL	2.081424
NM_006217	na	NM_006217	NULL	2.0811915
Contig57715	na	CONTIG57715	NULL	2.0808244
NM_018062	na	NM_018062	NULL	2.0794492
AL117457	na	AL117457	NULL	2.0783014
AL117609	na	AL117609	NULL	2.0781972
Contig5690_RC	na	CONTIG5690_RC	NULL	2.0768688
NM_002693	na	NM_002693	NULL	2.0763338
Contig29887_RC	na	CONTIG29887_RC	NULL	2.0757878
NM_012177	na	NM_012177	NULL	2.0747774
NM_005324	na	NM_005324	NULL	2.0747387
NM_006819	na	NM_006819	NULL	2.074197
Contig37376_RC	na	CONTIG37376_RC	NULL	2.0741751
AL049443	na	AL049443	NULL	2.0739512
D86971	na	D86971	NULL	2.0728805
Contig55728_RC	na	CONTIG55728_RC	NULL	2.07099
AB007913	na	AB007913	NULL	2.0703292
NM_006002	na	NM_006002	NULL	2.0703006
NM_005998	na	NM_005998	NULL	2.0699148
Contig4595	na	CONTIG4595	NULL	2.0696824
Contig55397_RC	na	CONTIG55397_RC	NULL	2.0684607
AB018353	na	AB018353	NULL	2.0680375
Contig55997_RC	na	CONTIG55997_RC	NULL	2.0679786
AB032997	na	AB032997	NULL	2.0674143
NM_003592	na	NM_003592	NULL	2.0672913
NM_012201	na	NM_012201	NULL	2.067289
NM_007334	na	NM_007334	NULL	2.067231
NM_003529	na	NM_003529	NULL	2.0662608
NM_001751	na	NM_001751	NULL	2.065778
Contig14581_RC	na	CONTIG14581_RC	NULL	2.0656164
NM_018432	na	NM_018432	NULL	2.0653431
NM_001152	na	NM_001152	NULL	2.0650961
Contig50410	na	CONTIG50410	NULL	2.0645134
NM_018386	na	NM_018386	NULL	2.0637553
NM_016171	na	NM_016171	NULL	2.0637326
NM_006004	na	NM_006004	NULL	2.0626771
NM_018533	na	NM_018533	NULL	2.06026
NM_018580	na	NM_018580	NULL	2.059434
AF100756	na	AF100756	NULL	2.0569305
NM_016050	na	NM_016050	NULL	2.0565548
NM_006589	na	NM_006589	NULL	2.0557358
Contig4144_RC	na	CONTIG4144_RC	NULL	2.054054
Contig2087_RC	na	CONTIG2087_RC	NULL	2.054038
AB029041	na	AB029041	NULL	2.0524747
Contig67241_RC	na	CONTIG67241_RC	NULL	2.0522373
Contig49512_RC	na	CONTIG49512_RC	NULL	2.0516434
NM_006500	na	NM_006500	NULL	2.0513613
Contig54113_RC	na	CONTIG54113_RC	NULL	2.0507288
NM_017869	na	NM_017869	NULL	2.0497038
Contig63649_RC	na	CONTIG63649_RC	NULL	2.048677
Contig47267_RC	na	CONTIG47267_RC	NULL	2.0475316
AF119904	na	AF119904	NULL	2.0472877
M55914	na	M55914	NULL	2.0453699
NM_003576	na	NM_003576	NULL	2.0451417
NM_014753	na	NM_014753	NULL	2.0443761
Contig58108_RC	na	CONTIG58108_RC	NULL	2.0442307
Contig44311_RC	na	CONTIG44311_RC	NULL	2.0437872
NM_005973	na	NM_005973	NULL	2.043763
NM_002053	na	NM_002053	NULL	2.0435317
U43374	na	U43374	NULL	2.0428553
Contig33603_RC	na	CONTIG33603_RC	NULL	2.0428317
U37689	na	U37689	NULL	2.041811
NM_000947	na	NM_000947	NULL	2.0416195
NM_020673	na	NM_020673	NULL	2.041356
NM_018390	na	NM_018390	NULL	2.0403605
NM_004371	na	NM_004371	NULL	2.0386152
NM_000751	na	NM_000751	NULL	2.0385587
NM_000130	na	NM_000130	NULL	2.0380757
NM_014214	na	NM_014214	NULL	2.035246
Contig39506_RC	na	CONTIG39506_RC	NULL	2.0351274
NM_018188	na	NM_018188	NULL	2.0342627
Contig9965_RC	na	CONTIG9965_RC	NULL	2.0341938
NM_005536	na	NM_005536	NULL	2.034176
NM_005876	na	NM_005876	NULL	2.033358
NM_018004	na	NM_018004	NULL	2.0320272
NM_006186	na	NM_006186	NULL	2.0313606
X62534	na	X62534	NULL	2.0294127
NM_001634	na	NM_001634	NULL	2.0285113
Contig3495_RC	na	CONTIG3495_RC	NULL	2.0282083
NM_018290	na	NM_018290	NULL	2.0281823
NM_006335	na	NM_006335	NULL	2.026303
NM_018685	na	NM_018685	NULL	2.0250878
NM_002933	na	NM_002933	NULL	2.024134
AF070535	na	AF070535	NULL	2.0230074
NM_004414	na	NM_004414	NULL	2.021896
NM_020979	na	NM_020979	NULL	2.0210094
Contig57258_RC	na	CONTIG57258_RC	NULL	2.0201313
AL049415	na	AL049415	NULL	2.018747
Contig36744_RC	na	CONTIG36744_RC	NULL	2.0180292
NM_007235	na	NM_007235	NULL	2.0177746
NM_004161	na	NM_004161	NULL	2.0162609
NM_017596	na	NM_017596	NULL	2.0162084
NM_002757	na	NM_002757	NULL	2.015119
AL117617	na	AL117617	NULL	2.01233
NM_016530	na	NM_016530	NULL	2.0119815
AL137600	na	AL137600	NULL	2.011509
AB004064	na	AB004064	NULL	2.0111551
NM_002852	na	NM_002852	NULL	2.0106356
Contig53709_RC	na	CONTIG53709_RC	NULL	2.0099773
NM_004087	na	NM_004087	NULL	2.0099735
NM_006304	na	NM_006304	NULL	2.0095751
NM_002013	na	NM_002013	NULL	2.0092022
NM_002271	na	NM_002271	NULL	2.009031
Contig36878_RC	na	CONTIG36878_RC	NULL	2.0066934
NM_000584	na	NM_000584	NULL	2.0050519
NM_004749	na	NM_004749	NULL	2.0048993
NM_016207	na	NM_016207	NULL	2.0044
AB007866	na	AB007866	NULL	2.0037484
NM_014241	na	NM_014241	NULL	2.003565
NM_016839	na	NM_016839	NULL	2.0021372
NM_005945	na	NM_005945	NULL	2.0010846
AF234532	na	AF234532	NULL	2.0005674
Contig53170_RC	na	CONTIG53170_RC	NULL	1.9990194
NM_003680	na	NM_003680	NULL	1.9987129
NM_001853	na	NM_001853	NULL	1.9986877
Contig52082_RC	na	CONTIG52082_RC	NULL	1.9976128
Contig58145_RC	na	CONTIG58145_RC	NULL	1.9965485
NM_016592	na	NM_016592	NULL	1.9956936
NM_019886	na	NM_019886	NULL	1.9944487
AB014520	na	AB014520	NULL	1.9940488
Contig53506	na	CONTIG53506	NULL	1.9935043
NM_006825	na	NM_006825	NULL	1.9927387
NM_000636	na	NM_000636	NULL	1.9925745
Contig5109_RC	na	CONTIG5109_RC	NULL	1.99248
AB014522	na	AB014522	NULL	1.9923358
NM_013375	na	NM_013375	NULL	1.9914858
NM_000407	na	NM_000407	NULL	1.9895563
NM_000876	na	NM_000876	NULL	1.9893466
R70506_RC	na	R70506_RC	NULL	1.9886985
Contig55944_RC	na	CONTIG55944_RC	NULL	1.9884307
NM_014305	na	NM_014305	NULL	1.9872657
U12779	na	U12779	NULL	1.9863231
NM_018128	na	NM_018128	NULL	1.9841237
Contig50483	na	CONTIG50483	NULL	1.9823197
NM_018332	na	NM_018332	NULL	1.9820111
Contig3812_RC	na	CONTIG3812_RC	NULL	1.9818145
Contig404	na	CONTIG404	NULL	1.9788846
NM_018380	na	NM_018380	NULL	1.9788812
NM_003815	na	NM_003815	NULL	1.9783202
NM_012399	na	NM_012399	NULL	1.9764926
NM_004781	na	NM_004781	NULL	1.9761672
AL117395	na	AL117395	NULL	1.9759377
AB029031	na	AB029031	NULL	1.9752774
NM_007036	na	NM_007036	NULL	1.9742918
NM_001527	na	NM_001527	NULL	1.9738802
NM_007105	na	NM_007105	NULL	1.9737179
NM_019044	na	NM_019044	NULL	1.9715518
NM_005119	na	NM_005119	NULL	1.9712616
NM_003352	na	NM_003352	NULL	1.9698582
Contig57957_RC	na	CONTIG57957_RC	NULL	1.9690825
Contig50584_RC	na	CONTIG50584_RC	NULL	1.9687836
NM_003171	na	NM_003171	NULL	1.9659554
NM_001863	na	NM_001863	NULL	1.965677
NM_018014	na	NM_018014	NULL	1.965072
NM_003975	na	NM_003975	NULL	1.963758
NM_018842	na	NM_018842	NULL	1.9634393
NM_004712	na	NM_004712	NULL	1.9625578
NM_003887	na	NM_003887	NULL	1.9622083
NM_001539	na	NM_001539	NULL	1.9621328
NM_020307	na	NM_020307	NULL	1.9619436
Contig56160_RC	na	CONTIG56160_RC	NULL	1.9618368
NM_014820	na	NM_014820	NULL	1.9613568
NM_004451	na	NM_004451	NULL	1.9599676
NM_018204	na	NM_018204	NULL	1.9589326
AB006628	na	AB006628	NULL	1.9585376
NM_015938	na	NM_015938	NULL	1.9584763
NM_020242	na	NM_020242	NULL	1.9570612
NM_016622	na	NM_016622	NULL	1.9565319
NM_000582	na	NM_000582	NULL	1.9562384
NM_012294	na	NM_012294	NULL	1.9549232
NM_004834	na	NM_004834	NULL	1.954023
NM_002267	na	NM_002267	NULL	1.9537156
NM_017952	na	NM_017952	NULL	1.9509608
NM_001912	na	NM_001912	NULL	1.9508795
NM_002107	na	NM_002107	NULL	1.9494112
NM_000600	na	NM_000600	NULL	1.9490674
Contig37287_RC	na	CONTIG37287_RC	NULL	1.9486474
NM_005901	na	NM_005901	NULL	1.9465541
NM_005493	na	NM_005493	NULL	1.9461762
NM_015905	na	NM_015905	NULL	1.9450558
NM_012486	na	NM_012486	NULL	1.9433749
NM_014398	na	NM_014398	NULL	1.942736
L48692	na	L48692	NULL	1.9412646
NM_018462	na	NM_018462	NULL	1.939972
NM_000238	na	NM_000238	NULL	1.9395918
AL117435	na	AL117435	NULL	1.939139
NM_005823	na	NM_005823	NULL	1.9388587
Contig29782_RC	na	CONTIG29782_RC	NULL	1.9377156
NM_002561	na	NM_002561	NULL	1.9370952
Contig13480_RC	na	CONTIG13480_RC	NULL	1.9345806
Contig39826_RC	na	CONTIG39826_RC	NULL	1.9344232
NM_015902	na	NM_015902	NULL	1.9336805
Contig35333_RC	na	CONTIG35333_RC	NULL	1.933238
AL161993	na	AL161993	NULL	1.932997
NM_017616	na	NM_017616	NULL	1.932787
NM_015995	na	NM_015995	NULL	1.9326947
NM_006528	na	NM_006528	NULL	1.9320447
NM_015599	na	NM_015599	NULL	1.9311535
Contig56298_RC	na	CONTIG56298_RC	NULL	1.9304305
NM_003084	na	NM_003084	NULL	1.9303442
NM_018671	na	NM_018671	NULL	1.929171
Contig48021_RC	na	CONTIG48021_RC	NULL	1.9276428
AB040897	na	AB040897	NULL	1.9271159
Contig50913_RC	na	CONTIG50913_RC	NULL	1.9268324
Contig42893	na	CONTIG42893	NULL	1.9268006
NM_002997	na	NM_002997	NULL	1.926365
Contig44799_RC	na	CONTIG44799_RC	NULL	1.9257439
NM_005828	na	NM_005828	NULL	1.924785
NM_014885	na	NM_014885	NULL	1.924006
NM_004990	na	NM_004990	NULL	1.9230831
Contig41301	na	CONTIG41301	NULL	1.9228919
Contig36786_RC	na	CONTIG36786_RC	NULL	1.9227191
NM_001605	na	NM_001605	NULL	1.9215276
NM_006306	na	NM_006306	NULL	1.9208984
AK000933	na	AK000933	NULL	1.9208157
NM_005759	na	NM_005759	NULL	1.9197867
NM_018423	na	NM_018423	NULL	1.9190189
Contig54614_RC	na	CONTIG54614_RC	NULL	1.9179585
AL122098	na	AL122098	NULL	1.9179556
NM_018099	na	NM_018099	NULL	1.9172027
AJ001017	na	AJ001017	NULL	1.9169747
AL050204	na	AL050204	NULL	1.9164172
Contig148_RC	na	CONTIG148_RC	NULL	1.9157326
AB032965	na	AB032965	NULL	1.9152484
D79991	na	D79991	NULL	1.9148973
AJ250475	na	AJ250475	NULL	1.9145525
NM_014673	na	NM_014673	NULL	1.9140015
NM_017422	na	NM_017422	NULL	1.9121921
Contig26584_RC	na	CONTIG26584_RC	NULL	1.9114909
NM_004627	na	NM_004627	NULL	1.9091642
M65254	na	M65254	NULL	1.9091108
NM_003710	na	NM_003710	NULL	1.9083872
NM_015379	na	NM_015379	NULL	1.9034811
Contig2504_RC	na	CONTIG2504_RC	NULL	1.9034206
NM_006390	na	NM_006390	NULL	1.9030446
AL110277	na	AL110277	NULL	1.9022442
NM_003252	na	NM_003252	NULL	1.9017044
NM_003094	na	NM_003094	NULL	1.9010794
NM_012145	na	NM_012145	NULL	1.9008279
AB037845	na	AB037845	NULL	1.9005613
Contig45790_RC	na	CONTIG45790_RC	NULL	1.9005378
NM_003937	na	NM_003937	NULL	1.9001498
NM_001047	na	NM_001047	NULL	1.8998588
Contig41748_RC	na	CONTIG41748_RC	NULL	1.8986454
Contig42391_RC	na	CONTIG42391_RC	NULL	1.8983196
NM_002082	na	NM_002082	NULL	1.8982323
Contig54379_RC	na	CONTIG54379_RC	NULL	1.8974773
Contig57169_RC	na	CONTIG57169_RC	NULL	1.8951833
NM_005057	na	NM_005057	NULL	1.8950186
Contig32007_RC	na	CONTIG32007_RC	NULL	1.8949852
NM_001569	na	NM_001569	NULL	1.894833
Contig54228_RC	na	CONTIG54228_RC	NULL	1.89471
NM_020142	na	NM_020142	NULL	1.8946948
U27655	na	U27655	NULL	1.8946635
Contig54342_RC	na	CONTIG54342_RC	NULL	1.894433
NM_016028	na	NM_016028	NULL	1.894426
NM_000356	na	NM_000356	NULL	1.8927548
NM_018122	na	NM_018122	NULL	1.8921283
U49089	na	U49089	NULL	1.8919979
NM_001554	na	NM_001554	NULL	1.891859
AK001031	na	AK001031	NULL	1.8915935
NM_019041	na	NM_019041	NULL	1.8903763
NM_015925	na	NM_015925	NULL	1.8898162
NM_003601	na	NM_003601	NULL	1.8895453
Contig56217_RC	na	CONTIG56217_RC	NULL	1.8885884
NM_001257	na	NM_001257	NULL	1.887937
NM_012086	na	NM_012086	NULL	1.8864799
NM_015943	na	NM_015943	NULL	1.8853184
NM_006023	na	NM_006023	NULL	1.8849019
NM_015478	na	NM_015478	NULL	1.8836766
NM_004762	na	NM_004762	NULL	1.8819088
NM_004350	na	NM_004350	NULL	1.8810946
Contig3015_RC	na	CONTIG3015_RC	NULL	1.8808265
Contig50177_RC	na	CONTIG50177_RC	NULL	1.8797734
NM_015376	na	NM_015376	NULL	1.8793644
NM_004969	na	NM_004969	NULL	1.8792132
Contig53952_RC	na	CONTIG53952_RC	NULL	1.8768226
Contig36062_RC	na	CONTIG36062_RC	NULL	1.8765831
AL137379	na	AL137379	NULL	1.8761408
AB032973	na	AB032973	NULL	1.8759633
NM_020239	na	NM_020239	NULL	1.8754663
Contig53260_RC	na	CONTIG53260_RC	NULL	1.8745567
AB033052	na	AB033052	NULL	1.8736497
NM_005441	na	NM_005441	NULL	1.8726861
NM_013441	na	NM_013441	NULL	1.8721842
Contig53226_RC	na	CONTIG53226_RC	NULL	1.8718264
NM_007242	na	NM_007242	NULL	1.8717434
Contig41124_RC	na	CONTIG41124_RC	NULL	1.8707739
X04201	na	X04201	NULL	1.8705992
NM_004566	na	NM_004566	NULL	1.8705257
U41387	na	U41387	NULL	1.8700918
NM_014779	na	NM_014779	NULL	1.8693635
Contig45847_RC	na	CONTIG45847_RC	NULL	1.8690133
NM_002803	na	NM_002803	NULL	1.8684263
Contig46154_RC	na	CONTIG46154_RC	NULL	1.868123
NM_021058	na	NM_021058	NULL	1.8678614
NM_003903	na	NM_003903	NULL	1.8678374
NM_014028	na	NM_014028	NULL	1.8660343
AB014568	na	AB014568	NULL	1.8657975
NM_005573	na	NM_005573	NULL	1.8653698
NM_017975	na	NM_017975	NULL	1.8651236
NM_003524	na	NM_003524	NULL	1.8648489
NM_001535	na	NM_001535	NULL	1.8646091
NM_002949	na	NM_002949	NULL	1.8642669
AI476318_RC	na	AI476318_RC	NULL	1.863106
Contig25622_RC	na	CONTIG25622_RC	NULL	1.861797
NM_015891	na	NM_015891	NULL	1.8617585
AF022913	na	AF022913	NULL	1.8608137
NM_012332	na	NM_012332	NULL	1.8606441
AB037800	na	AB037800	NULL	1.8605487
Contig50120_RC	na	CONTIG50120_RC	NULL	1.8600698
Contig58527_RC	na	CONTIG58527_RC	NULL	1.8595319
NM_017791	na	NM_017791	NULL	1.8572055
AF055007	na	AF055007	NULL	1.8568614
AF070537	na	AF070537	NULL	1.8554664
NM_019082	na	NM_019082	NULL	1.8553047
NM_013241	na	NM_013241	NULL	1.8548442
AB007925	na	AB007925	NULL	1.854017
AF064606	na	AF064606	NULL	1.8538477
Contig2647_RC	na	CONTIG2647_RC	NULL	1.8532982
Contig32050_RC	na	CONTIG32050_RC	NULL	1.8524559
Contig47796_RC	na	CONTIG47796_RC	NULL	1.8519727
NM_002354	na	NM_002354	NULL	1.8519416
Contig47565_RC	na	CONTIG47565_RC	NULL	1.8502123
NM_006106	na	NM_006106	NULL	1.8499242
NM_007231	na	NM_007231	NULL	1.8495126
Contig27186_RC	na	CONTIG27186_RC	NULL	1.8489896
Contig26416_RC	na	CONTIG26416_RC	NULL	1.8488398
Contig15919_RC	na	CONTIG15919_RC	NULL	1.8486395
NM_005917	na	NM_005917	NULL	1.8482974
NM_005414	na	NM_005414	NULL	1.8482867
U79458	na	U79458	NULL	1.8478347
AF149785	na	AF149785	NULL	1.8465127
NM_017816	na	NM_017816	NULL	1.8454231
NM_015942	na	NM_015942	NULL	1.8426
AK001980	na	AK001980	NULL	1.842457
NM_020179	na	NM_020179	NULL	1.8422612
Contig19551	na	CONTIG19551	NULL	1.841954
NM_004238	na	NM_004238	NULL	1.8417447
NM_013346	na	NM_013346	NULL	1.839935
NM_006658	na	NM_006658	NULL	1.839433
NM_017927	na	NM_017927	NULL	1.8388921
NM_001111	na	NM_001111	NULL	1.837593
Contig37145_RC	na	CONTIG37145_RC	NULL	1.8363944
NM_002525	na	NM_002525	NULL	1.8348764
NM_005866	na	NM_005866	NULL	1.834264
AB011102	na	AB011102	NULL	1.8337139
Contig1025_RC	na	CONTIG1025_RC	NULL	1.8327265
Contig55419_RC	na	CONTIG55419_RC	NULL	1.8322744
U76362	na	U76362	NULL	1.8294508
NM_016614	na	NM_016614	NULL	1.8291793
NM_003339	na	NM_003339	NULL	1.8287592
AI286310_RC	na	AI286310_RC	NULL	1.8276011
NM_002718	na	NM_002718	NULL	1.8271096
AB033034	na	AB033034	NULL	1.8267883
NM_019056	na	NM_019056	NULL	1.826381
NM_018622	na	NM_018622	NULL	1.8252894
AB033066	na	AB033066	NULL	1.8248184
NM_003108	na	NM_003108	NULL	1.8236629
NM_005128	na	NM_005128	NULL	1.8229809
Contig27701_RC	na	CONTIG27701_RC	NULL	1.8228465
AL110164	na	AL110164	NULL	1.8226391
Contig38782_RC	na	CONTIG38782_RC	NULL	1.8220391
AB033091	na	AB033091	NULL	1.8213375
Contig51187_RC	na	CONTIG51187_RC	NULL	1.8197223
NM_001395	na	NM_001395	NULL	1.8180727
NM_006096	na	NM_006096	NULL	1.8178674
NM_000865	na	NM_000865	NULL	1.8171754
Contig31701_RC	na	CONTIG31701_RC	NULL	1.8171356
Contig40567_RC	na	CONTIG40567_RC	NULL	1.8161389
Contig50848_RC	na	CONTIG50848_RC	NULL	1.816136
NM_012336	na	NM_012336	NULL	1.8160151
AL137432	na	AL137432	NULL	1.8155677
NM_004492	na	NM_004492	NULL	1.8144339
NM_017858	na	NM_017858	NULL	1.8126794
AK000827	na	AK000827	NULL	1.8121427
NM_001707	na	NM_001707	NULL	1.8119915
NM_005703	na	NM_005703	NULL	1.811822
NM_018308	na	NM_018308	NULL	1.811696
NM_000157	na	NM_000157	NULL	1.8106796
Contig44564_RC	na	CONTIG44564_RC	NULL	1.8097689
Contig41633_RC	na	CONTIG41633_RC	NULL	1.8093423
Contig45932_RC	na	CONTIG45932_RC	NULL	1.8088416
Contig16416_RC	na	CONTIG16416_RC	NULL	1.8074228
Contig36825_RC	na	CONTIG36825_RC	NULL	1.8072485
NM_021178	na	NM_021178	NULL	1.8059386
Contig51414_RC	na	CONTIG51414_RC	NULL	1.8042097
AB032976	na	AB032976	NULL	1.8040634
Contig23211_RC	na	CONTIG23211_RC	NULL	1.8029639
AK000053	na	AK000053	NULL	1.8026452
NM_006620	na	NM_006620	NULL	1.8023891
NM_014155	na	NM_014155	NULL	1.8020816
NM_014761	na	NM_014761	NULL	1.8015083
Contig20176_RC	na	CONTIG20176_RC	NULL	1.8013153
NM_004327	na	NM_004327	NULL	1.8013079
Contig36064_RC	na	CONTIG36064_RC	NULL	1.8005551
Contig42759_RC	na	CONTIG42759_RC	NULL	1.8001236
NM_001695	na	NM_001695	NULL	1.7999274
NM_004671	na	NM_004671	NULL	1.7993054
AK001006	na	AK001006	NULL	1.7991087
NM_004095	na	NM_004095	NULL	1.7985479
Contig29165_RC	na	CONTIG29165_RC	NULL	1.7976326
NM_002486	na	NM_002486	NULL	1.7974917
NM_020676	na	NM_020676	NULL	1.7974696
Contig20436_RC	na	CONTIG20436_RC	NULL	1.7973533
Contig848_RC	na	CONTIG848_RC	NULL	1.7954898
Contig8629_RC	na	CONTIG8629_RC	NULL	1.7948922
Contig32073_RC	na	CONTIG32073_RC	NULL	1.7945342
Contig42437_RC	na	CONTIG42437_RC	NULL	1.7943221
AL049280	na	AL049280	NULL	1.7940542
NM_004559	na	NM_004559	NULL	1.7940047
Contig26291_RC	na	CONTIG26291_RC	NULL	1.7938079
NM_004985	na	NM_004985	NULL	1.7937306
NM_007214	na	NM_007214	NULL	1.7936735
NM_003383	na	NM_003383	NULL	1.7935714
Contig15219_RC	na	CONTIG15219_RC	NULL	1.792828
NM_005425	na	NM_005425	NULL	1.7916853
NM_018975	na	NM_018975	NULL	1.7916328
NM_002335	na	NM_002335	NULL	1.7914246
Contig38855_RC	na	CONTIG38855_RC	NULL	1.7908088
Contig13663_RC	na	CONTIG13663_RC	NULL	1.7905372
NM_007252	na	NM_007252	NULL	1.7899277
AK001319	na	AK001319	NULL	1.7894958
Contig27326_RC	na	CONTIG27326_RC	NULL	1.7889647
AL122055	na	AL122055	NULL	1.7886362
Contig6498	na	CONTIG6498	NULL	1.7885339
AB020626	na	AB020626	NULL	1.7881303
AB029029	na	AB029029	NULL	1.7880011
Contig28152_RC	na	CONTIG28152_RC	NULL	1.7878964
NM_005420	na	NM_005420	NULL	1.7877021
NM_018560	na	NM_018560	NULL	1.7876612
Contig52792_RC	na	CONTIG52792_RC	NULL	1.787447
Contig12440_RC	na	CONTIG12440_RC	NULL	1.7870159
Contig43868_RC	na	CONTIG43868_RC	NULL	1.7868415
Contig9813_RC	na	CONTIG9813_RC	NULL	1.7867838
Contig33441_RC	na	CONTIG33441_RC	NULL	1.786656
NM_004616	na	NM_004616	NULL	1.7865608
NM_000676	na	NM_000676	NULL	1.785979
NM_017762	na	NM_017762	NULL	1.7859118
NM_006516	na	NM_006516	NULL	1.7852608
Contig36887_RC	na	CONTIG36887_RC	NULL	1.7850807
AL117592	na	AL117592	NULL	1.784816
Contig42059_RC	na	CONTIG42059_RC	NULL	1.7846489
Contig37852_RC	na	CONTIG37852_RC	NULL	1.784414
Contig45376_RC	na	CONTIG45376_RC	NULL	1.7842184
Contig14701_RC	na	CONTIG14701_RC	NULL	1.782847
Contig36093_RC	na	CONTIG36093_RC	NULL	1.7827787
NM_001285	na	NM_001285	NULL	1.7826902
NM_017658	na	NM_017658	NULL	1.7824118
AK002202	na	AK002202	NULL	1.7821764
Contig57357_RC	na	CONTIG57357_RC	NULL	1.7820511
Contig39150_RC	na	CONTIG39150_RC	NULL	1.7811159
NM_006815	na	NM_006815	NULL	1.781092
Contig39970_RC	na	CONTIG39970_RC	NULL	1.7803397
Contig22714_RC	na	CONTIG22714_RC	NULL	1.7802424
NM_006794	na	NM_006794	NULL	1.7799488
NM_013345	na	NM_013345	NULL	1.7794679
Contig17394_RC	na	CONTIG17394_RC	NULL	1.7790709
Contig43226	na	CONTIG43226	NULL	1.7783009
NM_014328	na	NM_014328	NULL	1.7781931
Contig35903_RC	na	CONTIG35903_RC	NULL	1.7780218
NM_004984	na	NM_004984	NULL	1.7775413
Contig32834_RC	na	CONTIG32834_RC	NULL	1.7765856
Contig43019_RC	na	CONTIG43019_RC	NULL	1.7756379
Contig6398_RC	na	CONTIG6398_RC	NULL	1.7750689
NM_007049	na	NM_007049	NULL	1.7749051
AL049992	na	AL049992	NULL	1.7740365
Contig47635_RC	na	CONTIG47635_RC	NULL	1.7730908
Contig54839_RC	na	CONTIG54839_RC	NULL	1.7730322
AB014554	na	AB014554	NULL	1.7729288
Contig57011_RC	na	CONTIG57011_RC	NULL	1.772505
Contig46176_RC	na	CONTIG46176_RC	NULL	1.7723278
NM_000285	na	NM_000285	NULL	1.7718866
Contig15628_RC	na	CONTIG15628_RC	NULL	1.7710276
Contig8224_RC	na	CONTIG8224_RC	NULL	1.7707576
NM_002787	na	NM_002787	NULL	1.7705126
NM_016529	na	NM_016529	NULL	1.7703294
NM_014459	na	NM_014459	NULL	1.7702374
NM_002572	na	NM_002572	NULL	1.7697165
NM_017740	na	NM_017740	NULL	1.7688196
NM_020197	na	NM_020197	NULL	1.7683923
Contig55623_RC	na	CONTIG55623_RC	NULL	1.7681727
U81599	na	U81599	NULL	1.7681009
Contig39122_RC	na	CONTIG39122_RC	NULL	1.7675956
Contig42719_RC	na	CONTIG42719_RC	NULL	1.7673855
NM_014625	na	NM_014625	NULL	1.767105
NM_016629	na	NM_016629	NULL	1.7670432
AI564204_RC	na	AI564204_RC	NULL	1.7667326
NM_002156	na	NM_002156	NULL	1.7661198
Contig13649_RC	na	CONTIG13649_RC	NULL	1.7661034
Contig57017_RC	na	CONTIG57017_RC	NULL	1.7660408
NM_001663	na	NM_001663	NULL	1.7652795
NM_005483	na	NM_005483	NULL	1.7643514
Contig21865_RC	na	CONTIG21865_RC	NULL	1.7639114
AL117508	na	AL117508	NULL	1.7634064
Contig35026_RC	na	CONTIG35026_RC	NULL	1.7631396
NM_006378	na	NM_006378	NULL	1.7629272
NM_005323	na	NM_005323	NULL	1.7628092
NM_005122	na	NM_005122	NULL	1.7623166
Contig35256	na	CONTIG35256	NULL	1.7616009
Contig39283_RC	na	CONTIG39283_RC	NULL	1.7615212
AL137728	na	AL137728	NULL	1.7613548
NM_016350	na	NM_016350	NULL	1.7613096
AB040941	na	AB040941	NULL	1.7602627
NM_014274	na	NM_014274	NULL	1.7601708
Contig55979_RC	na	CONTIG55979_RC	NULL	1.7597314
AL133575	na	AL133575	NULL	1.7589378
NM_017414	na	NM_017414	NULL	1.7587502
Contig50004_RC	na	CONTIG50004_RC	NULL	1.7581824
NM_005190	na	NM_005190	NULL	1.7577902
NM_003234	na	NM_003234	NULL	1.7572569
D14678	na	D14678	NULL	1.7566735
Contig41142_RC	na	CONTIG41142_RC	NULL	1.7566162
Contig26436_RC	na	CONTIG26436_RC	NULL	1.7564607
Contig54365_RC	na	CONTIG54365_RC	NULL	1.756074
Contig56959_RC	na	CONTIG56959_RC	NULL	1.755516
NM_020186	na	NM_020186	NULL	1.755516
NM_005937	na	NM_005937	NULL	1.7553447
Contig35698_RC	na	CONTIG35698_RC	NULL	1.7552526
NM_013242	na	NM_013242	NULL	1.7550808
NM_003129	na	NM_003129	NULL	1.7550691
NM_006174	na	NM_006174	NULL	1.7550555
AL110130	na	AL110130	NULL	1.7545431
AI559539_RC	na	AI559539_RC	NULL	1.7539551
Contig46802_RC	na	CONTIG46802_RC	NULL	1.7533177
Contig39638_RC	na	CONTIG39638_RC	NULL	1.7526197
Contig6241_RC	na	CONTIG6241_RC	NULL	1.7520366
NM_005084	na	NM_005084	NULL	1.7519507
Contig38638_RC	na	CONTIG38638_RC	NULL	1.7517091
NM_012436	na	NM_012436	NULL	1.7512574
Contig65568_RC	na	CONTIG65568_RC	NULL	1.7510476
NM_015492	na	NM_015492	NULL	1.7508692
Contig13282_RC	na	CONTIG13282_RC	NULL	1.7505112
Contig42942_RC	na	CONTIG42942_RC	NULL	1.7503169
NM_004088	na	NM_004088	NULL	1.749923
NM_016354	na	NM_016354	NULL	1.7494295
Contig30012_RC	na	CONTIG30012_RC	NULL	1.7487272
NM_006212	na	NM_006212	NULL	1.7480353
NM_006761	na	NM_006761	NULL	1.7472883
NM_003336	na	NM_003336	NULL	1.7472651
NM_014926	na	NM_014926	NULL	1.7472202
NM_016027	na	NM_016027	NULL	1.745502
Contig23042_RC	na	CONTIG23042_RC	NULL	1.7450589
NM_006693	na	NM_006693	NULL	1.7445548
AF161417	na	AF161417	NULL	1.7445475
Contig54354_RC	na	CONTIG54354_RC	NULL	1.7444494
Contig33962_RC	na	CONTIG33962_RC	NULL	1.7438536
Contig20866_RC	na	CONTIG20866_RC	NULL	1.7435305
NM_005551	na	NM_005551	NULL	1.7432235
NM_016298	na	NM_016298	NULL	1.7424736
AB018301	na	AB018301	NULL	1.742159
Contig27649_RC	na	CONTIG27649_RC	NULL	1.7417562
Contig51917_RC	na	CONTIG51917_RC	NULL	1.7416732
NM_003472	na	NM_003472	NULL	1.7416292
NM_004309	na	NM_004309	NULL	1.7410855
Contig51684_RC	na	CONTIG51684_RC	NULL	1.740349
Contig11925_RC	na	CONTIG11925_RC	NULL	1.7400508
NM_021146	na	NM_021146	NULL	1.738853
AL080209	na	AL080209	NULL	1.7383283
L17325	na	L17325	NULL	1.7378066
NM_004431	na	NM_004431	NULL	1.7366325
Contig39845_RC	na	CONTIG39845_RC	NULL	1.7365957
AL157431	na	AL157431	NULL	1.7361178
NM_018011	na	NM_018011	NULL	1.7359782
NM_000097	na	NM_000097	NULL	1.7354925
Contig11814_RC	na	CONTIG11814_RC	NULL	1.7354724
NM_003082	na	NM_003082	NULL	1.734135
NM_007172	na	NM_007172	NULL	1.7330521
AA598803_RC	na	AA598803_RC	NULL	1.7328407
NM_017669	na	NM_017669	NULL	1.7324357
Contig26664_RC	na	CONTIG26664_RC	NULL	1.7321019
NM_004649	na	NM_004649	NULL	1.7317344
Contig32703_RC	na	CONTIG32703_RC	NULL	1.7310934
Contig48597_RC	na	CONTIG48597_RC	NULL	1.7307307
Contig39984	na	CONTIG39984	NULL	1.730509
NM_001814	na	NM_001814	NULL	1.7295545
Contig54266_RC	na	CONTIG54266_RC	NULL	1.7271081
NM_021039	na	NM_021039	NULL	1.7270703
NM_001518	na	NM_001518	NULL	1.726916
AB032960	na	AB032960	NULL	1.7267535
NM_002600	na	NM_002600	NULL	1.7266347
NM_003899	na	NM_003899	NULL	1.7264398
Contig20651_RC	na	CONTIG20651_RC	NULL	1.7257979
NM_005684	na	NM_005684	NULL	1.7250233
NM_003211	na	NM_003211	NULL	1.7248209
Contig43436_RC	na	CONTIG43436_RC	NULL	1.7231455
NM_014564	na	NM_014564	NULL	1.7230848
NM_016836	na	NM_016836	NULL	1.7229074
Contig49270_RC	na	CONTIG49270_RC	NULL	1.7224467
Contig20864_RC	na	CONTIG20864_RC	NULL	1.7218341
NM_015935	na	NM_015935	NULL	1.7217867
NM_000029	na	NM_000029	NULL	1.7206211
Contig50173_RC	na	CONTIG50173_RC	NULL	1.7204885
NM_018239	na	NM_018239	NULL	1.7200248
NM_003681	na	NM_003681	NULL	1.7189076
AF072928	na	AF072928	NULL	1.7180742
NM_000269	na	NM_000269	NULL	1.7177603
Contig10750_RC	na	CONTIG10750_RC	NULL	1.7173591
NM_018147	na	NM_018147	NULL	1.7170744
NM_014230	na	NM_014230	NULL	1.7150534
NM_001110	na	NM_001110	NULL	1.713828
AB011167	na	AB011167	NULL	1.7134581
Contig45945_RC	na	CONTIG45945_RC	NULL	1.7129762
NM_004593	na	NM_004593	NULL	1.71227
Contig47179_RC	na	CONTIG47179_RC	NULL	1.7118303
NM_005426	na	NM_005426	NULL	1.7109628
NM_006383	na	NM_006383	NULL	1.7094514
NM_004199	na	NM_004199	NULL	1.7078222
Contig2728_RC	na	CONTIG2728_RC	NULL	1.7074316
NM_001349	na	NM_001349	NULL	1.7072144
Contig40889_RC	na	CONTIG40889_RC	NULL	1.7066653
Contig53819_RC	na	CONTIG53819_RC	NULL	1.7066364
NM_004938	na	NM_004938	NULL	1.7066112
NM_014164	na	NM_014164	NULL	1.706332
NM_001929	na	NM_001929	NULL	1.7060894
AK000967	na	AK000967	NULL	1.7052827
NM_018389	na	NM_018389	NULL	1.7047958
AF035284	na	AF035284	NULL	1.7046634
NM_018121	na	NM_018121	NULL	1.7046137
NM_013300	na	NM_013300	NULL	1.7045858
NM_015889	na	NM_015889	NULL	1.7044864
NM_002086	na	NM_002086	NULL	1.7038522
NM_002796	na	NM_002796	NULL	1.7037364
Contig60509_RC	na	CONTIG60509_RC	NULL	1.7035917
Contig45730_RC	na	CONTIG45730_RC	NULL	1.7026649
Contig39797_RC	na	CONTIG39797_RC	NULL	1.7025692
NM_014696	na	NM_014696	NULL	1.7022144
NM_020185	na	NM_020185	NULL	1.7012104
Contig23795_RC	na	CONTIG23795_RC	NULL	1.7010494
NM_006184	na	NM_006184	NULL	1.701
NM_018315	na	NM_018315	NULL	1.7002413
NM_005708	na	NM_005708	NULL	1.6990215
NM_001237	na	NM_001237	NULL	1.6985419
AF041261	na	AF041261	NULL	1.6984191
NM_014474	na	NM_014474	NULL	1.697666
NM_018028	na	NM_018028	NULL	1.6963403
Contig43279_RC	na	CONTIG43279_RC	NULL	1.6959442
Contig30019_RC	na	CONTIG30019_RC	NULL	1.6956042
Contig50900_RC	na	CONTIG50900_RC	NULL	1.6955749
NM_004993	na	NM_004993	NULL	1.6950917
NM_016433	na	NM_016433	NULL	1.6948442
Contig52938_RC	na	CONTIG52938_RC	NULL	1.6942713
NM_003729	na	NM_003729	NULL	1.6938756
NM_003119	na	NM_003119	NULL	1.6937958
NM_018529	na	NM_018529	NULL	1.6936464
NM_002963	na	NM_002963	NULL	1.6927998
Contig56810_RC	na	CONTIG56810_RC	NULL	1.692537
NM_016007	na	NM_016007	NULL	1.6914184
NM_004268	na	NM_004268	NULL	1.6911815
Contig44268_RC	na	CONTIG44268_RC	NULL	1.6908388
NM_015368	na	NM_015368	NULL	1.6904734
NM_005121	na	NM_005121	NULL	1.6888545
AF116682	na	AF116682	NULL	1.6886673
Contig54540_RC	na	CONTIG54540_RC	NULL	1.6883336
Contig44708_RC	na	CONTIG44708_RC	NULL	1.688166
NM_017896	na	NM_017896	NULL	1.6874613
NM_013357	na	NM_013357	NULL	1.6868879
Contig56010_RC	na	CONTIG56010_RC	NULL	1.6866255
NM_016134	na	NM_016134	NULL	1.6862736
NM_016735	na	NM_016735	NULL	1.6862422
Contig38654_RC	na	CONTIG38654_RC	NULL	1.6856784
NM_002668	na	NM_002668	NULL	1.6851987
Contig45049_RC	na	CONTIG45049_RC	NULL	1.6848373
NM_002766	na	NM_002766	NULL	1.6840739
Contig39989_RC	na	CONTIG39989_RC	NULL	1.6838565
Contig3566_RC	na	CONTIG3566_RC	NULL	1.6827172
NM_005873	na	NM_005873	NULL	1.6825833
Contig54560_RC	na	CONTIG54560_RC	NULL	1.6820914
Contig42694_RC	na	CONTIG42694_RC	NULL	1.6806091
NM_016410	na	NM_016410	NULL	1.6801159
NM_018948	na	NM_018948	NULL	1.6796497
Contig38652_RC	na	CONTIG38652_RC	NULL	1.6791117
NM_017450	na	NM_017450	NULL	1.6790738
NM_017803	na	NM_017803	NULL	1.6790134
Contig52220_RC	na	CONTIG52220_RC	NULL	1.6784365
NM_000939	na	NM_000939	NULL	1.6753685
AF007194	na	AF007194	NULL	1.6752968
Contig33545_RC	na	CONTIG33545_RC	NULL	1.6750537
NM_016031	na	NM_016031	NULL	1.6743025
NM_019857	na	NM_019857	NULL	1.6741515
AK000184	na	AK000184	NULL	1.6740526
NM_017444	na	NM_017444	NULL	1.674
Contig22427_RC	na	CONTIG22427_RC	NULL	1.6736383
NM_016476	na	NM_016476	NULL	1.6734998
NM_017998	na	NM_017998	NULL	1.673132
NM_004896	na	NM_004896	NULL	1.6723967
NM_004521	na	NM_004521	NULL	1.6716145
NM_018101	na	NM_018101	NULL	1.6713692
Contig49652_RC	na	CONTIG49652_RC	NULL	1.6709126
NM_004612	na	NM_004612	NULL	1.6708726
Contig44462_RC	na	CONTIG44462_RC	NULL	1.6706903
NM_016391	na	NM_016391	NULL	1.6703434
Contig44105	na	CONTIG44105	NULL	1.6695286
Contig39587_RC	na	CONTIG39587_RC	NULL	1.6694678
NM_005408	na	NM_005408	NULL	1.6692435
Contig54761_RC	na	CONTIG54761_RC	NULL	1.6680065
NM_003796	na	NM_003796	NULL	1.6669832
Contig4539	na	CONTIG4539	NULL	1.6664131
NM_015918	na	NM_015918	NULL	1.6661466
NM_003201	na	NM_003201	NULL	1.6648226
Contig25619_RC	na	CONTIG25619_RC	NULL	1.6646994
NM_000888	na	NM_000888	NULL	1.6646891
NM_016837	na	NM_016837	NULL	1.664266
NM_006904	na	NM_006904	NULL	1.6636252
NM_006214	na	NM_006214	NULL	1.6632005
Contig17109_RC	na	CONTIG17109_RC	NULL	1.6630076
NM_002765	na	NM_002765	NULL	1.6625774
NM_003313	na	NM_003313	NULL	1.6624112
NM_006141	na	NM_006141	NULL	1.6619464
Contig58279_RC	na	CONTIG58279_RC	NULL	1.6615746
Contig48008_RC	na	CONTIG48008_RC	NULL	1.6612469
NM_020375	na	NM_020375	NULL	1.6604486
AK000401	na	AK000401	NULL	1.659855
NM_017613	na	NM_017613	NULL	1.6587529
AB009282	na	AB009282	NULL	1.6580626
NM_001757	na	NM_001757	NULL	1.657981
AB023203	na	AB023203	NULL	1.6574689
Contig56469_RC	na	CONTIG56469_RC	NULL	1.6570835
NM_018024	na	NM_018024	NULL	1.6569697
Contig25041_RC	na	CONTIG25041_RC	NULL	1.6567206
Contig37439_RC	na	CONTIG37439_RC	NULL	1.6543057
NM_015607	na	NM_015607	NULL	1.6536063
NM_018048	na	NM_018048	NULL	1.6534019
Contig43945_RC	na	CONTIG43945_RC	NULL	1.6527116
NM_001254	na	NM_001254	NULL	1.6508232
Contig18293_RC	na	CONTIG18293_RC	NULL	1.6504458
NM_018263	na	NM_018263	NULL	1.6503146
NM_013421	na	NM_013421	NULL	1.650105
NM_004036	na	NM_004036	NULL	1.6500179
Contig46327_RC	na	CONTIG46327_RC	NULL	1.6499906
Contig30784_RC	na	CONTIG30784_RC	NULL	1.6498826
Contig47531	na	CONTIG47531	NULL	1.6491973
NM_002568	na	NM_002568	NULL	1.6487308
NM_006739	na	NM_006739	NULL	1.6475964
NM_018138	na	NM_018138	NULL	1.6474838
Contig33444_RC	na	CONTIG33444_RC	NULL	1.6468055
NM_018002	na	NM_018002	NULL	1.645156
NM_001196	na	NM_001196	NULL	1.6449387
NM_014170	na	NM_014170	NULL	1.6446667
Contig40549_RC	na	CONTIG40549_RC	NULL	1.6443121
NM_005334	na	NM_005334	NULL	1.6437851
NM_004047	na	NM_004047	NULL	1.6432033
NM_001316	na	NM_001316	NULL	1.6431105
AK001872	na	AK001872	NULL	1.6421492
NM_000251	na	NM_000251	NULL	1.6418656
NM_001545	na	NM_001545	NULL	1.641172
AB040918	na	AB040918	NULL	1.6408694
NM_006936	na	NM_006936	NULL	1.6406943
NM_018683	na	NM_018683	NULL	1.638613
X71490	na	X71490	NULL	1.6380107
Contig49590_RC	na	CONTIG49590_RC	NULL	1.6372749
AK000311	na	AK000311	NULL	1.6371614
NM_017812	na	NM_017812	NULL	1.6371526
Contig36238_RC	na	CONTIG36238_RC	NULL	1.636459
NM_018097	na	NM_018097	NULL	1.63639
NM_019116	na	NM_019116	NULL	1.6361964
Contig39330_RC	na	CONTIG39330_RC	NULL	1.6358551
Contig33899_RC	na	CONTIG33899_RC	NULL	1.6355853
NM_000607	na	NM_000607	NULL	1.6354954
Contig688_RC	na	CONTIG688_RC	NULL	1.6345123
NM_016212	na	NM_016212	NULL	1.6323044
NM_004546	na	NM_004546	NULL	1.6322738
AL137673	na	AL137673	NULL	1.6321949
Contig30875_RC	na	CONTIG30875_RC	NULL	1.6321188
NM_004782	na	NM_004782	NULL	1.631496
NM_014698	na	NM_014698	NULL	1.6309099
NM_007107	na	NM_007107	NULL	1.630142
AL110257	na	AL110257	NULL	1.630103
Contig44383_RC	na	CONTIG44383_RC	NULL	1.6291428
Contig28696_RC	na	CONTIG28696_RC	NULL	1.6290056
NM_002988	na	NM_002988	NULL	1.6280004
NM_020231	na	NM_020231	NULL	1.6279204
X76302	na	X76302	NULL	1.6262566
Contig14519_RC	na	CONTIG14519_RC	NULL	1.6261883
Contig26760	na	CONTIG26760	NULL	1.6258737
Contig41895_RC	na	CONTIG41895_RC	NULL	1.6251969
NM_021103	na	NM_021103	NULL	1.6234624
NM_006315	na	NM_006315	NULL	1.6228954
Contig50883_RC	na	CONTIG50883_RC	NULL	1.6226254
NM_002201	na	NM_002201	NULL	1.622164
NM_004987	na	NM_004987	NULL	1.6205146
NM_014329	na	NM_014329	NULL	1.6202245
NM_001668	na	NM_001668	NULL	1.6199181
NM_006804	na	NM_006804	NULL	1.6195366
NM_018464	na	NM_018464	NULL	1.618657
AF114263	na	AF114263	NULL	1.6182489
NM_007363	na	NM_007363	NULL	1.6172706
NM_005436	na	NM_005436	NULL	1.6172196
NM_003518	na	NM_003518	NULL	1.6164631
Contig52375_RC	na	CONTIG52375_RC	NULL	1.616428
NM_004135	na	NM_004135	NULL	1.6152984
NM_003017	na	NM_003017	NULL	1.6147137
NM_014776	na	NM_014776	NULL	1.6145687
NM_003343	na	NM_003343	NULL	1.614502
NM_012463	na	NM_012463	NULL	1.6139102
NM_005827	na	NM_005827	NULL	1.6123728
NM_002539	na	NM_002539	NULL	1.6120565
Contig46615_RC	na	CONTIG46615_RC	NULL	1.6120064
NM_001800	na	NM_001800	NULL	1.6116331
Contig51153_RC	na	CONTIG51153_RC	NULL	1.611049
Contig9553_RC	na	CONTIG9553_RC	NULL	1.6107122
NM_006007	na	NM_006007	NULL	1.6096231
NM_001625	na	NM_001625	NULL	1.6077069
NM_001793	na	NM_001793	NULL	1.605711
NM_002637	na	NM_002637	NULL	1.6051443
AF052167	na	AF052167	NULL	1.604092
Contig42751_RC	na	CONTIG42751_RC	NULL	1.6039289
NM_001453	na	NM_001453	NULL	1.6038344
Contig21307	na	CONTIG21307	NULL	1.6034564
NM_000311	na	NM_000311	NULL	1.6034483
NM_002928	na	NM_002928	NULL	1.6032054
D31886	na	D31886	NULL	1.602571
NM_001964	na	NM_001964	NULL	1.6018398
J00129	na	J00129	NULL	1.6015061
Contig44616_RC	na	CONTIG44616_RC	NULL	1.6013937
NM_001756	na	NM_001756	NULL	1.6009811
NM_004524	na	NM_004524	NULL	1.6009657
NM_015216	na	NM_015216	NULL	1.6008973
Contig48851_RC	na	CONTIG48851_RC	NULL	1.6005547
NM_014721	na	NM_014721	NULL	1.6000737
NM_002483	na	NM_002483	NULL	1.5996165
NM_016612	na	NM_016612	NULL	1.5991225
NM_016494	na	NM_016494	NULL	1.5987723
Contig56720_RC	na	CONTIG56720_RC	NULL	1.598518
NM_013326	na	NM_013326	NULL	1.5985073
Contig48716_RC	na	CONTIG48716_RC	NULL	1.5983703
AK000125	na	AK000125	NULL	1.5975864
NM_001943	na	NM_001943	NULL	1.597509
Contig15758_RC	na	CONTIG15758_RC	NULL	1.5933381
NM_006808	na	NM_006808	NULL	1.5931647
NM_002533	na	NM_002533	NULL	1.5926821
NM_016580	na	NM_016580	NULL	1.5917821
NM_004552	na	NM_004552	NULL	1.5900639
AK001043	na	AK001043	NULL	1.5892433
NM_015583	na	NM_015583	NULL	1.5890865
Contig45816_RC	na	CONTIG45816_RC	NULL	1.5890411
NM_006503	na	NM_006503	NULL	1.5887966
U79297	na	U79297	NULL	1.5882827
NM_014962	na	NM_014962	NULL	1.5881782
NM_020189	na	NM_020189	NULL	1.5874571
Contig15746_RC	na	CONTIG15746_RC	NULL	1.5872183
NM_016045	na	NM_016045	NULL	1.5871714
NM_017873	na	NM_017873	NULL	1.5868441
NM_004458	na	NM_004458	NULL	1.5863384
Contig20955_RC	na	CONTIG20955_RC	NULL	1.5860442
NM_003794	na	NM_003794	NULL	1.5857732
Contig50381_RC	na	CONTIG50381_RC	NULL	1.5853579
Contig58260_RC	na	CONTIG58260_RC	NULL	1.5849818
NM_003064	na	NM_003064	NULL	1.5847905
NM_017953	na	NM_017953	NULL	1.5842392
AK001630	na	AK001630	NULL	1.5841213
NM_004836	na	NM_004836	NULL	1.5831763
NM_001567	na	NM_001567	NULL	1.5830055
NM_001619	na	NM_001619	NULL	1.5825102
Contig65966_RC	na	CONTIG65966_RC	NULL	1.5817801
NM_016732	na	NM_016732	NULL	1.581148
NM_017443	na	NM_017443	NULL	1.5810058
NM_001078	na	NM_001078	NULL	1.5808585
Contig49929_RC	na	CONTIG49929_RC	NULL	1.5808002
Contig43679_RC	na	CONTIG43679_RC	NULL	1.5803952
NM_016132	na	NM_016132	NULL	1.5799987
NM_002319	na	NM_002319	NULL	1.579629
AF126749	na	AF126749	NULL	1.5795938
Contig35984_RC	na	CONTIG35984_RC	NULL	1.5791909
NM_002540	na	NM_002540	NULL	1.579119
NM_000938	na	NM_000938	NULL	1.5787821
NM_014822	na	NM_014822	NULL	1.5784568
NM_012417	na	NM_012417	NULL	1.5776899
NM_003188	na	NM_003188	NULL	1.575254
Contig52862_RC	na	CONTIG52862_RC	NULL	1.5748271
NM_018943	na	NM_018943	NULL	1.5743493
AK002141	na	AK002141	NULL	1.5736531
NM_005524	na	NM_005524	NULL	1.5733663
Contig40042_RC	na	CONTIG40042_RC	NULL	1.5731313
Contig24365_RC	na	CONTIG24365_RC	NULL	1.5727975
Contig51502_RC	na	CONTIG51502_RC	NULL	1.5726235
Contig38535_RC	na	CONTIG38535_RC	NULL	1.572535
NM_005397	na	NM_005397	NULL	1.5717765
NM_005880	na	NM_005880	NULL	1.571608
NM_003066	na	NM_003066	NULL	1.5712179
Contig49153	na	CONTIG49153	NULL	1.5710536
AL137397	na	AL137397	NULL	1.5708396
Contig25595_RC	na	CONTIG25595_RC	NULL	1.5705066
Contig66778_RC	na	CONTIG66778_RC	NULL	1.5697869
Contig38669_RC	na	CONTIG38669_RC	NULL	1.569165
NM_015462	na	NM_015462	NULL	1.5690609
Contig57447_RC	na	CONTIG57447_RC	NULL	1.5681267
Contig55712_RC	na	CONTIG55712_RC	NULL	1.5676659
NM_001256	na	NM_001256	NULL	1.5676188
NM_013410	na	NM_013410	NULL	1.5673467
NM_016621	na	NM_016621	NULL	1.5666361
Contig28420_RC	na	CONTIG28420_RC	NULL	1.5662227
Contig28028_RC	na	CONTIG28028_RC	NULL	1.566107
Contig36715_RC	na	CONTIG36715_RC	NULL	1.5653232
Contig52018_RC	na	CONTIG52018_RC	NULL	1.5647299
NM_014552	na	NM_014552	NULL	1.5629866
NM_019086	na	NM_019086	NULL	1.5626148
Contig50880_RC	na	CONTIG50880_RC	NULL	1.5624576
NM_006227	na	NM_006227	NULL	1.5611358
NM_003020	na	NM_003020	NULL	1.5595835
NM_005646	na	NM_005646	NULL	1.5590868
NM_005610	na	NM_005610	NULL	1.5590595
Contig53598_RC	na	CONTIG53598_RC	NULL	1.5589699
AF230904	na	AF230904	NULL	1.5587982
NM_020187	na	NM_020187	NULL	1.5585933
NM_018393	na	NM_018393	NULL	1.5585594
NM_003978	na	NM_003978	NULL	1.5572397
NM_007034	na	NM_007034	NULL	1.5563171
NM_002740	na	NM_002740	NULL	1.5545809
Contig45703_RC	na	CONTIG45703_RC	NULL	1.5542648
Contig44271_RC	na	CONTIG44271_RC	NULL	1.5539132
D30612	na	D30612	NULL	1.5535212
NM_001338	na	NM_001338	NULL	1.5509815
NM_016217	na	NM_016217	NULL	1.5509477
NM_018663	na	NM_018663	NULL	1.5507742
AB037776	na	AB037776	NULL	1.5504245
NM_014051	na	NM_014051	NULL	1.5498866
D63876	na	D63876	NULL	1.5494332
NM_005836	na	NM_005836	NULL	1.5488181
U79291	na	U79291	NULL	1.5484514
NM_001127	na	NM_001127	NULL	1.548318
NM_018234	na	NM_018234	NULL	1.5480348
Contig63875_RC	na	CONTIG63875_RC	NULL	1.5470178
AB020637	na	AB020637	NULL	1.5468196
NM_014821	na	NM_014821	NULL	1.5459136
NM_003307	na	NM_003307	NULL	1.5447992
Contig28445_RC	na	CONTIG28445_RC	NULL	1.543298
AK000441	na	AK000441	NULL	1.5431006
AF061034	na	AF061034	NULL	1.5430421
NM_018974	na	NM_018974	NULL	1.5426819
Contig22645_RC	na	CONTIG22645_RC	NULL	1.542357
NM_006170	na	NM_006170	NULL	1.5403821
AF070565	na	AF070565	NULL	1.5392448
Contig20164_RC	na	CONTIG20164_RC	NULL	1.5391237
NM_002482	na	NM_002482	NULL	1.538936
Contig30316_RC	na	CONTIG30316_RC	NULL	1.5384432
Contig17345_RC	na	CONTIG17345_RC	NULL	1.5379057
NM_006320	na	NM_006320	NULL	1.5374515
NM_001277	na	NM_001277	NULL	1.5371921
Contig28489_RC	na	CONTIG28489_RC	NULL	1.5352461
NM_005002	na	NM_005002	NULL	1.5343527
NM_018264	na	NM_018264	NULL	1.5338671
NM_006147	na	NM_006147	NULL	1.5336617
AF055029	na	AF055029	NULL	1.5335402
NM_012258	na	NM_012258	NULL	1.5334982
NM_013255	na	NM_013255	NULL	1.53284
NM_004722	na	NM_004722	NULL	1.5326631
Contig30601_RC	na	CONTIG30601_RC	NULL	1.5323853
S62027	na	S62027	NULL	1.5299271
NM_003093	na	NM_003093	NULL	1.5287
Contig46443_RC	na	CONTIG46443_RC	NULL	1.5283852
Contig36152_RC	na	CONTIG36152_RC	NULL	1.5278755
Contig50129_RC	na	CONTIG50129_RC	NULL	1.527534
NM_003530	na	NM_003530	NULL	1.5264705
NM_006326	na	NM_006326	NULL	1.5258881
NM_014902	na	NM_014902	NULL	1.5256205
NM_005655	na	NM_005655	NULL	1.5249989
Contig48852_RC	na	CONTIG48852_RC	NULL	1.5244585
NM_002250	na	NM_002250	NULL	1.5241485
Contig51974_RC	na	CONTIG51974_RC	NULL	1.5231242
NM_003088	na	NM_003088	NULL	1.5226163
NM_015971	na	NM_015971	NULL	1.5225832
NM_002755	na	NM_002755	NULL	1.522374
Contig58517	na	CONTIG58517	NULL	1.5222708
NM_000342	na	NM_000342	NULL	1.5221975
Contig20552_RC	na	CONTIG20552_RC	NULL	1.5220525
Contig17105_RC	na	CONTIG17105_RC	NULL	1.5207835
NM_006450	na	NM_006450	NULL	1.5207258
K02276	na	K02276	NULL	1.5198923
Contig3612_RC	na	CONTIG3612_RC	NULL	1.5197458
Contig30015_RC	na	CONTIG30015_RC	NULL	1.5189745
Contig41923_RC	na	CONTIG41923_RC	NULL	1.5176591
NM_012242	na	NM_012242	NULL	1.5171776
Contig16367_RC	na	CONTIG16367_RC	NULL	1.5165602
NM_007333	na	NM_007333	NULL	1.5161529
NM_014320	na	NM_014320	NULL	1.5151827
L21934	na	L21934	NULL	1.5151249
AF161453	na	AF161453	NULL	1.5150064
Contig36876_RC	na	CONTIG36876_RC	NULL	1.5132656
Contig8985_RC	na	CONTIG8985_RC	NULL	1.5125834
NM_015720	na	NM_015720	NULL	1.5124227
NM_005412	na	NM_005412	NULL	1.5112599
NM_005249	na	NM_005249	NULL	1.5112357
NM_015959	na	NM_015959	NULL	1.5110642
NM_014797	na	NM_014797	NULL	1.511039
NM_005694	na	NM_005694	NULL	1.5108196
NM_020365	na	NM_020365	NULL	1.5107474
NM_016038	na	NM_016038	NULL	1.5107032
Contig51843	na	CONTIG51843	NULL	1.5106753
Contig55184_RC	na	CONTIG55184_RC	NULL	1.5099106
AB002323	na	AB002323	NULL	1.5087931
Contig21876_RC	na	CONTIG21876_RC	NULL	1.5086421
NM_014920	na	NM_014920	NULL	1.5085057
NM_006694	na	NM_006694	NULL	1.5069437
NM_005641	na	NM_005641	NULL	1.5061492
NM_018641	na	NM_018641	NULL	1.5061423
NM_006219	na	NM_006219	NULL	1.5060598
AB032991	na	AB032991	NULL	1.5058635
NM_004267	na	NM_004267	NULL	1.5055108
Contig38966_RC	na	CONTIG38966_RC	NULL	1.5046955
AL117477	na	AL117477	NULL	1.5045589
NM_003654	na	NM_003654	NULL	1.5045389
Contig51163_RC	na	CONTIG51163_RC	NULL	1.5042568
NM_002254	na	NM_002254	NULL	1.504039
AF131838	na	AF131838	NULL	1.5037408
Contig34766_RC	na	CONTIG34766_RC	NULL	1.5036571
L35035	na	L35035	NULL	1.5034623
Contig40964_RC	na	CONTIG40964_RC	NULL	1.502803
NM_004343	na	NM_004343	NULL	1.5026679
Contig55157_RC	na	CONTIG55157_RC	NULL	1.5024573
Contig3340_RC	na	CONTIG3340_RC	NULL	1.5000161
NM_002902	na	NM_002902	NULL	1.4999115
NM_006180	na	NM_006180	NULL	1.4998268
U75968	na	U75968	NULL	1.4994876
NM_005819	na	NM_005819	NULL	1.4986873
NM_004514	na	NM_004514	NULL	1.4984092
NM_002492	na	NM_002492	NULL	1.4978974
Contig52963_RC	na	CONTIG52963_RC	NULL	1.4972429
[truncated: 22,482 more rows]
