# Supplementary material for: A voting approach to identify a small number of highly predictive genes using multiple classifiers
Source: BMC Bioinformatics. 2009 Jan 30;10(Suppl 1):S19. doi: 10.1186/1471-2105-10-S1-S19 (PMC2648737; doi:10.1186/1471-2105-10-S1-S19)
Supplement: Additional file 2 — This file contains the result of gene set enrichment analysis (GSEA). [file 1471-2105-10-S1-S19-S2.zip › VANT VEER 231.xls]

NAME	PROBE	DESCRIPTION<br>(from dataset)	GENE SYMBOL	GENE_TITLE	RANK IN GENE LIST	RANK METRIC SCORE	RUNNING ES	CORE ENRICHMENT
row_0	AL080059	na	AL080059	NULL	0	6.260115623474121	0.0043290043	Yes
row_1	NM_016448	na	NM_016448	NULL	1	4.782841205596924	0.008658009	Yes
row_2	NM_001168	na	NM_001168	NULL	6	4.442306995391846	0.012822065	Yes
row_3	NM_016359	na	NM_016359	NULL	7	4.4042181968688965	0.017151069	Yes
row_4	Contig55725_RC	na	CONTIG55725_RC	NULL	8	4.322810173034668	0.021480072	Yes
row_5	NM_003875	na	NM_003875	NULL	9	4.320467948913574	0.025809078	Yes
row_6	NM_006115	na	NM_006115	NULL	10	4.296545505523682	0.030138081	Yes
row_7	Contig46218_RC	na	CONTIG46218_RC	NULL	12	4.2648606300354	0.034425847	Yes
row_8	NM_002811	na	NM_002811	NULL	13	4.260673999786377	0.038754854	Yes
row_9	NM_003981	na	NM_003981	NULL	14	4.229824066162109	0.043083858	Yes
row_10	NM_004504	na	NM_004504	NULL	16	4.169437408447266	0.047371626	Yes
row_11	Contig28552_RC	na	CONTIG28552_RC	NULL	17	4.133589744567871	0.05170063	Yes
row_12	NM_004701	na	NM_004701	NULL	19	4.085641384124756	0.055988397	Yes
row_13	Contig41413_RC	na	CONTIG41413_RC	NULL	22	4.055528163909912	0.060234927	Yes
row_14	NM_005915	na	NM_005915	NULL	25	4.030187606811523	0.06448146	Yes
row_15	NM_002358	na	NM_002358	NULL	27	4.0082173347473145	0.068769224	Yes
row_16	NM_020188	na	NM_020188	NULL	29	4.002440929412842	0.07305699	Yes
row_17	NM_001809	na	NM_001809	NULL	31	3.9835519790649414	0.07734476	Yes
row_18	NM_018354	na	NM_018354	NULL	32	3.983093500137329	0.08167376	Yes
row_19	AF161553	na	AF161553	NULL	35	3.952080726623535	0.08592029	Yes
row_20	NM_018410	na	NM_018410	NULL	36	3.9456939697265625	0.0902493	Yes
row_21	NM_015984	na	NM_015984	NULL	39	3.8795270919799805	0.094495825	Yes
row_22	NM_015434	na	NM_015434	NULL	40	3.8762590885162354	0.09882483	Yes
row_23	NM_004994	na	NM_004994	NULL	41	3.8693740367889404	0.10315383	Yes
row_24	NM_018265	na	NM_018265	NULL	43	3.848154306411743	0.107441604	Yes
row_25	AF052162	na	AF052162	NULL	45	3.8333778381347656	0.11172937	Yes
row_26	X05610	na	X05610	NULL	46	3.8313634395599365	0.11605837	Yes
row_27	NM_014321	na	NM_014321	NULL	48	3.810593366622925	0.120346144	Yes
row_28	NM_005342	na	NM_005342	NULL	52	3.7870371341705322	0.12455144	Yes
row_29	NM_000291	na	NM_000291	NULL	54	3.755342483520508	0.1288392	Yes
row_30	NM_001673	na	NM_001673	NULL	55	3.7518489360809326	0.1331682	Yes
row_31	AF073519	na	AF073519	NULL	57	3.750279188156128	0.13745597	Yes
row_32	NM_006101	na	NM_006101	NULL	60	3.724912405014038	0.1417025	Yes
row_33	NM_000127	na	NM_000127	NULL	61	3.6944804191589355	0.14603151	Yes
row_34	NM_002808	na	NM_002808	NULL	62	3.6932642459869385	0.15036051	Yes
row_35	NM_003258	na	NM_003258	NULL	63	3.6880764961242676	0.15468952	Yes
row_36	U96131	na	U96131	NULL	65	3.6848556995391846	0.15897729	Yes
row_37	NM_003600	na	NM_003600	NULL	66	3.6709811687469482	0.16330628	Yes
row_38	NM_020166	na	NM_020166	NULL	68	3.653047561645508	0.16759406	Yes
row_39	NM_003662	na	NM_003662	NULL	69	3.640054225921631	0.17192306	Yes
row_40	Contig25343_RC	na	CONTIG25343_RC	NULL	70	3.6335556507110596	0.17625207	Yes
row_41	NM_002916	na	NM_002916	NULL	71	3.6308319568634033	0.18058106	Yes
row_42	Contig38288_RC	na	CONTIG38288_RC	NULL	73	3.628967523574829	0.18486884	Yes
row_43	NM_001905	na	NM_001905	NULL	75	3.6205365657806396	0.1891566	Yes
row_44	AA555029_RC	na	AA555029_RC	NULL	76	3.5983328819274902	0.1934856	Yes
row_45	Contig32185_RC	na	CONTIG32185_RC	NULL	78	3.5837905406951904	0.19777337	Yes
row_46	NM_006201	na	NM_006201	NULL	82	3.569448709487915	0.20197867	Yes
row_47	NM_018136	na	NM_018136	NULL	91	3.509310483932495	0.20597777	Yes
row_48	Contig24252_RC	na	CONTIG24252_RC	NULL	92	3.5003952980041504	0.21030678	Yes
row_49	NM_004456	na	NM_004456	NULL	95	3.492936372756958	0.21455331	Yes
row_50	Contig35251_RC	na	CONTIG35251_RC	NULL	96	3.4913461208343506	0.2188823	Yes
row_51	NM_014875	na	NM_014875	NULL	99	3.480989933013916	0.22312884	Yes
row_52	NM_001216	na	NM_001216	NULL	114	3.407945394515991	0.22688054	Yes
row_53	AL050021	na	AL050021	NULL	118	3.388382911682129	0.23108582	Yes
row_54	NM_016577	na	NM_016577	NULL	125	3.3625504970550537	0.2351674	Yes
row_55	NM_005563	na	NM_005563	NULL	126	3.3557448387145996	0.23949641	Yes
row_56	NM_005196	na	NM_005196	NULL	128	3.352701425552368	0.24378417	Yes
row_57	Contig25991	na	CONTIG25991	NULL	131	3.3475606441497803	0.2480307	Yes
row_58	Contig51464_RC	na	CONTIG51464_RC	NULL	133	3.340540647506714	0.25231847	Yes
row_59	NM_003878	na	NM_003878	NULL	135	3.335916757583618	0.25660625	Yes
row_60	AF055033	na	AF055033	NULL	136	3.332935094833374	0.26093525	Yes
row_61	NM_006372	na	NM_006372	NULL	141	3.319100856781006	0.2650993	Yes
row_62	Contig44289_RC	na	CONTIG44289_RC	NULL	145	3.298536539077759	0.2693046	Yes
row_63	NM_014750	na	NM_014750	NULL	147	3.291813373565674	0.27359235	Yes
row_64	NM_003158	na	NM_003158	NULL	152	3.2766597270965576	0.27775642	Yes
row_65	NM_018455	na	NM_018455	NULL	153	3.2739388942718506	0.28208542	Yes
row_66	AK000745	na	AK000745	NULL	167	3.2231063842773438	0.28587833	Yes
row_67	Contig3902_RC	na	CONTIG3902_RC	NULL	168	3.222615957260132	0.29020736	Yes
row_68	NM_013296	na	NM_013296	NULL	171	3.2066409587860107	0.2944539	Yes
row_69	Contig2399_RC	na	CONTIG2399_RC	NULL	177	3.186983108520508	0.29857668	Yes
row_70	NM_004336	na	NM_004336	NULL	181	3.1722052097320557	0.302782	Yes
row_71	NM_000788	na	NM_000788	NULL	185	3.1616952419281006	0.3069873	Yes
row_72	NM_001124	na	NM_001124	NULL	187	3.1547775268554688	0.31127504	Yes
row_73	NM_019013	na	NM_019013	NULL	193	3.1479058265686035	0.31539786	Yes
row_74	Contig55188_RC	na	CONTIG55188_RC	NULL	197	3.1359922885894775	0.31960315	Yes
row_75	AL137718	na	AL137718	NULL	198	3.1307010650634766	0.32393217	Yes
row_76	NM_006265	na	NM_006265	NULL	203	3.1205625534057617	0.3280962	Yes
row_77	NM_001827	na	NM_001827	NULL	210	3.0991158485412598	0.3321778	Yes
row_78	NM_014968	na	NM_014968	NULL	218	3.0701160430908203	0.33621815	Yes
row_79	Contig51519_RC	na	CONTIG51519_RC	NULL	222	3.0631449222564697	0.34042343	Yes
row_80	Contig56457_RC	na	CONTIG56457_RC	NULL	224	3.0570054054260254	0.3447112	Yes
row_81	NM_004358	na	NM_004358	NULL	229	3.0425221920013428	0.34887525	Yes
row_82	NM_018454	na	NM_018454	NULL	232	3.034531831741333	0.3531218	Yes
row_83	NM_003376	na	NM_003376	NULL	233	3.030095100402832	0.35745078	Yes
row_84	NM_014889	na	NM_014889	NULL	240	3.0206503868103027	0.3615324	Yes
row_85	D25328	na	D25328	NULL	242	3.0168731212615967	0.36582014	Yes
row_86	NM_004052	na	NM_004052	NULL	246	3.0100858211517334	0.37002543	Yes
row_87	NM_014078	na	NM_014078	NULL	265	2.9615659713745117	0.37361217	Yes
row_88	NM_018098	na	NM_018098	NULL	273	2.9320290088653564	0.37765253	Yes
row_89	NM_013437	na	NM_013437	NULL	276	2.9252405166625977	0.38189906	Yes
row_90	NM_006931	na	NM_006931	NULL	281	2.9144699573516846	0.3860631	Yes
row_91	NM_002073	na	NM_002073	NULL	282	2.9136106967926025	0.3903921	Yes
row_92	NM_003676	na	NM_003676	NULL	300	2.886504650115967	0.39402008	Yes
row_93	NM_001333	na	NM_001333	NULL	303	2.8834221363067627	0.3982666	Yes
row_94	NM_000599	na	NM_000599	NULL	319	2.8481404781341553	0.40197706	Yes
row_95	NM_000436	na	NM_000436	NULL	323	2.8351800441741943	0.40618235	Yes
row_96	NM_004702	na	NM_004702	NULL	325	2.830683708190918	0.41047013	Yes
row_97	NM_014754	na	NM_014754	NULL	328	2.8276543617248535	0.41471666	Yes
row_98	Contig57864_RC	na	CONTIG57864_RC	NULL	347	2.794079303741455	0.4183034	Yes
row_99	Contig17359_RC	na	CONTIG17359_RC	NULL	360	2.7857086658477783	0.42213756	Yes
row_100	Contig21812_RC	na	CONTIG21812_RC	NULL	361	2.7830259799957275	0.42646655	Yes
row_101	Contig50106_RC	na	CONTIG50106_RC	NULL	372	2.7551801204681396	0.43038318	Yes
row_102	Contig64688	na	CONTIG64688	NULL	395	2.7194712162017822	0.43380496	Yes
row_103	NM_004603	na	NM_004603	NULL	401	2.705719232559204	0.43792778	Yes
row_104	AL133603	na	AL133603	NULL	422	2.686854362487793	0.44143206	Yes
row_105	AF052159	na	AF052159	NULL	423	2.684163808822632	0.44576105	Yes
row_106	AF155117	na	AF155117	NULL	443	2.6422412395477295	0.44930655	Yes
row_107	X94232	na	X94232	NULL	453	2.6293039321899414	0.45326442	Yes
row_108	Contig60864_RC	na	CONTIG60864_RC	NULL	461	2.6132209300994873	0.45730478	Yes
row_109	AL137502	na	AL137502	NULL	464	2.6084303855895996	0.4615513	Yes
row_110	NM_006281	na	NM_006281	NULL	476	2.593451738357544	0.46542668	Yes
row_111	NM_017779	na	NM_017779	NULL	492	2.5654094219207764	0.46913713	Yes
row_112	NM_018120	na	NM_018120	NULL	512	2.5451955795288086	0.47268265	Yes
row_113	NM_014791	na	NM_014791	NULL	532	2.5150301456451416	0.47622815	Yes
row_114	U58033	na	U58033	NULL	534	2.5118515491485596	0.4805159	Yes
row_115	NM_007203	na	NM_007203	NULL	538	2.508497476577759	0.4847212	Yes
row_116	NM_012214	na	NM_012214	NULL	590	2.447462320327759	0.48694712	Yes
row_117	NM_000096	na	NM_000096	NULL	603	2.432891845703125	0.49078128	Yes
row_118	AL137295	na	AL137295	NULL	617	2.4205713272094727	0.4945742	Yes
row_119	Contig55313_RC	na	CONTIG55313_RC	NULL	622	2.415731906890869	0.49873826	Yes
row_120	NM_002019	na	NM_002019	NULL	626	2.4112963676452637	0.5029435	Yes
row_121	NM_020675	na	NM_020675	NULL	640	2.3969404697418213	0.50673646	Yes
row_122	NM_003607	na	NM_003607	NULL	673	2.353929042816162	0.5097459	Yes
row_123	Contig40128_RC	na	CONTIG40128_RC	NULL	714	2.312331438064575	0.5124254	Yes
row_124	AL080110	na	AL080110	NULL	723	2.303826332092285	0.51642454	Yes
row_125	AL080079	na	AL080079	NULL	827	2.206892490386963	0.5165061	Yes
row_126	Contig40831_RC	na	CONTIG40831_RC	NULL	834	2.199819803237915	0.5205877	Yes
row_127	Contig58368_RC	na	CONTIG58368_RC	NULL	839	2.1922810077667236	0.5247517	Yes
row_128	Contig1778_RC	na	CONTIG1778_RC	NULL	873	2.1654245853424072	0.5277199	Yes
row_129	NM_000158	na	NM_000158	NULL	888	2.1484029293060303	0.5314716	Yes
row_130	L27560	na	L27560	NULL	946	2.1072959899902344	0.53345007	Yes
row_131	NM_014109	na	NM_014109	NULL	966	2.094196081161499	0.5369956	Yes
row_132	NM_012177	na	NM_012177	NULL	990	2.074777364730835	0.5403761	Yes
row_133	Contig4595	na	CONTIG4595	NULL	1000	2.0696823596954346	0.544334	Yes
row_134	Contig50410	na	CONTIG50410	NULL	1013	2.0645134449005127	0.5481682	Yes
row_135	Contig63649_RC	na	CONTIG63649_RC	NULL	1030	2.0486769676208496	0.5518374	Yes
row_136	NM_018004	na	NM_018004	NULL	1055	2.032027244567871	0.5551767	Yes
row_137	R70506_RC	na	R70506_RC	NULL	1109	1.9886984825134277	0.5573201	Yes
row_138	NM_007036	na	NM_007036	NULL	1124	1.9742918014526367	0.5610718	Yes
row_139	Contig13480_RC	na	CONTIG13480_RC	NULL	1170	1.9345805644989014	0.56354517	Yes
row_140	Contig44799_RC	na	CONTIG44799_RC	NULL	1187	1.9257439374923706	0.56721437	Yes
row_141	Contig2504_RC	na	CONTIG2504_RC	NULL	1214	1.9034205675125122	0.57047117	Yes
row_142	AB032973	na	AB032973	NULL	1260	1.8759633302688599	0.5729445	Yes
row_143	Contig53226_RC	na	CONTIG53226_RC	NULL	1266	1.871826410293579	0.5770674	Yes
row_144	NM_006096	na	NM_006096	NULL	1347	1.817867398262024	0.5780974	Yes
row_145	NM_003234	na	NM_003234	NULL	1491	1.7572568655014038	0.5765295	Yes
row_146	Contig46802_RC	na	CONTIG46802_RC	NULL	1505	1.7533177137374878	0.5803224	Yes
row_147	Contig45816_RC	na	CONTIG45816_RC	NULL	1816	1.5890411138534546	0.5718679	No
row_148	M21551	na	M21551	NULL	3712	1.4087448120117188	0.49805257	No
row_149	Contig46653_RC	na	CONTIG46653_RC	NULL	4242	1.2834664583206177	0.48056716	No
row_150	Contig8581_RC	na	CONTIG8581_RC	NULL	4308	1.2587841749191284	0.48221573	No
row_151	NM_006681	na	NM_006681	NULL	4608	1.1375298500061035	0.47421485	No
row_152	Contig33814_RC	na	CONTIG33814_RC	NULL	4749	1.099164366722107	0.47277066	No
row_153	Contig20217_RC	na	CONTIG20217_RC	NULL	4786	1.0907762050628662	0.4756151	No
row_154	NM_020386	na	NM_020386	NULL	4794	1.089396595954895	0.47965547	No
row_155	NM_005496	na	NM_005496	NULL	4987	1.0607049465179443	0.47606695	No
row_156	NM_014363	na	NM_014363	NULL	5683	1.0297194719314575	0.45173615	No
row_157	NM_002900	na	NM_002900	NULL	13262	0.9594882726669312	0.14357033	No
row_158	NM_018401	na	NM_018401	NULL	13588	0.930905282497406	0.13449727	No
row_159	Contig49670_RC	na	CONTIG49670_RC	NULL	22893	-1.756874680519104	-0.24484381	No
row_160	Contig45347_RC	na	CONTIG45347_RC	NULL	23557	-2.168344259262085	-0.26785502	No
row_161	NM_015416	na	NM_015416	NULL	23670	-2.268315553665161	-0.26814455	No
row_162	Contig63102_RC	na	CONTIG63102_RC	NULL	23747	-2.338308572769165	-0.26694956	No
row_163	AB037745	na	AB037745	NULL	23766	-2.3533897399902344	-0.26336285	No
row_164	Contig55829_RC	na	CONTIG55829_RC	NULL	23794	-2.3726301193237305	-0.26014724	No
row_165	NM_004480	na	NM_004480	NULL	23957	-2.549990177154541	-0.26249865	No
row_166	Contig53268_RC	na	CONTIG53268_RC	NULL	24082	-2.7068214416503906	-0.26328304	No
row_167	Contig41887_RC	na	CONTIG41887_RC	NULL	24084	-2.7072229385375977	-0.25899526	No
row_168	Contig50802_RC	na	CONTIG50802_RC	NULL	24089	-2.7134976387023926	-0.25483122	No
row_169	Contig42421_RC	na	CONTIG42421_RC	NULL	24092	-2.7189323902130127	-0.2505847	No
row_170	Contig25055_RC	na	CONTIG25055_RC	NULL	24126	-2.7614896297454834	-0.24761651	No
row_171	Contig37063_RC	na	CONTIG37063_RC	NULL	24148	-2.7985708713531494	-0.24415348	No
row_172	Contig753_RC	na	CONTIG753_RC	NULL	24168	-2.8220038414001465	-0.24060799	No
row_173	NM_000224	na	NM_000224	NULL	24217	-2.9145867824554443	-0.23825836	No
row_174	Contig55813_RC	na	CONTIG55813_RC	NULL	24242	-2.968886375427246	-0.23491906	No
row_175	Contig37598	na	CONTIG37598	NULL	24252	-2.9960286617279053	-0.23096119	No
row_176	AL050090	na	AL050090	NULL	24260	-3.0202794075012207	-0.22692084	No
row_177	NM_006117	na	NM_006117	NULL	24272	-3.0539629459381104	-0.22304544	No
row_178	Contig53742_RC	na	CONTIG53742_RC	NULL	24276	-3.0603883266448975	-0.21884015	No
row_179	Contig53646_RC	na	CONTIG53646_RC	NULL	24314	-3.1816020011901855	-0.21603692	No
row_180	AF201951	na	AF201951	NULL	24316	-3.1880152225494385	-0.21174915	No
row_181	NM_000507	na	NM_000507	NULL	24335	-3.2491884231567383	-0.20816241	No
row_182	NM_003882	na	NM_003882	NULL	24337	-3.254643201828003	-0.20387465	No
row_183	AL137514	na	AL137514	NULL	24347	-3.2758851051330566	-0.19991678	No
row_184	NM_004798	na	NM_004798	NULL	24349	-3.287956714630127	-0.19562902	No
row_185	NM_015417	na	NM_015417	NULL	24359	-3.333078384399414	-0.19167113	No
row_186	AB033043	na	AB033043	NULL	24360	-3.3388545513153076	-0.18734214	No
row_187	Contig48328_RC	na	CONTIG48328_RC	NULL	24369	-3.365656614303589	-0.18334302	No
row_188	Contig51749_RC	na	CONTIG51749_RC	NULL	24373	-3.3786728382110596	-0.17913774	No
row_189	AB033007	na	AB033007	NULL	24374	-3.3822734355926514	-0.17480873	No
row_190	AB020689	na	AB020689	NULL	24378	-3.3868653774261475	-0.17060344	No
row_191	AF257175	na	AF257175	NULL	24384	-3.4198217391967773	-0.16648062	No
row_192	Contig43747_RC	na	CONTIG43747_RC	NULL	24386	-3.4235894680023193	-0.16219285	No
row_193	NM_018104	na	NM_018104	NULL	24387	-3.4382171630859375	-0.15786384	No
row_194	NM_001007	na	NM_001007	NULL	24389	-3.452334403991699	-0.15357608	No
row_195	NM_001282	na	NM_001282	NULL	24391	-3.468808650970459	-0.14928831	No
row_196	Contig34634_RC	na	CONTIG34634_RC	NULL	24392	-3.47493577003479	-0.1449593	No
row_197	Contig51963	na	CONTIG51963	NULL	24395	-3.4990978240966797	-0.14071278	No
row_198	AL133619	na	AL133619	NULL	24398	-3.5107228755950928	-0.13646625	No
row_199	Contig27312_RC	na	CONTIG27312_RC	NULL	24400	-3.5168867111206055	-0.13217849	No
row_200	NM_016337	na	NM_016337	NULL	24406	-3.539033889770508	-0.12805566	No
row_201	NM_004911	na	NM_004911	NULL	24408	-3.550994396209717	-0.12376789	No
row_202	Contig32125_RC	na	CONTIG32125_RC	NULL	24410	-3.567821741104126	-0.119480126	No
row_203	NM_002570	na	NM_002570	NULL	24414	-3.583483934402466	-0.11527483	No
row_204	NM_000320	na	NM_000320	NULL	24419	-3.6174495220184326	-0.11111078	No
row_205	AL355708	na	AL355708	NULL	24420	-3.618821859359741	-0.10678177	No
row_206	NM_003748	na	NM_003748	NULL	24421	-3.6236369609832764	-0.10245277	No
row_207	NM_013262	na	NM_013262	NULL	24422	-3.626908779144287	-0.09812377	No
row_208	NM_012261	na	NM_012261	NULL	24428	-3.6755166053771973	-0.09400094	No
row_209	NM_020244	na	NM_020244	NULL	24430	-3.6832051277160645	-0.08971318	No
row_210	AF148505	na	AF148505	NULL	24431	-3.690614700317383	-0.085384175	No
row_211	NM_004163	na	NM_004163	NULL	24433	-3.6994779109954834	-0.0810964	No
row_212	Contig57595	na	CONTIG57595	NULL	24441	-3.7661309242248535	-0.077056065	No
row_213	Contig47405_RC	na	CONTIG47405_RC	NULL	24443	-3.795661211013794	-0.07276829	No
row_214	NM_016569	na	NM_016569	NULL	24447	-3.8323144912719727	-0.068563	No
row_215	AJ224741	na	AJ224741	NULL	24448	-3.8429930210113525	-0.064233996	No
row_216	Contig46223_RC	na	CONTIG46223_RC	NULL	24450	-3.852476119995117	-0.05994623	No
row_217	Contig55377_RC	na	CONTIG55377_RC	NULL	24454	-3.9235806465148926	-0.055740938	No
row_218	AB037863	na	AB037863	NULL	24455	-3.9456682205200195	-0.051411934	No
row_219	Contig44064_RC	na	CONTIG44064_RC	NULL	24456	-3.9571540355682373	-0.04708293	No
row_220	U82987	na	U82987	NULL	24457	-3.980776071548462	-0.042753924	No
row_221	U45975	na	U45975	NULL	24459	-3.991725444793701	-0.03846616	No
row_222	NM_012429	na	NM_012429	NULL	24461	-4.018627166748047	-0.03417839	No
row_223	NM_006763	na	NM_006763	NULL	24462	-4.048630237579346	-0.029849386	No
row_224	NM_000849	na	NM_000849	NULL	24463	-4.050405979156494	-0.025520382	No
row_225	NM_000017	na	NM_000017	NULL	24464	-4.064706802368164	-0.021191377	No
row_226	NM_003239	na	NM_003239	NULL	24467	-4.133781433105469	-0.016944848	No
row_227	NM_001280	na	NM_001280	NULL	24469	-4.219676971435547	-0.01265708	No
row_228	NM_000286	na	NM_000286	NULL	24473	-4.3672075271606445	-0.008451787	No
row_229	NM_003862	na	NM_003862	NULL	24479	-4.656436920166016	-0.004328968	No
row_230	NM_020974	na	NM_020974	NULL	24480	-4.8234639167785645	3.6154233E-8	No
