# Supplementary material for: A voting approach to identify a small number of highly predictive genes using multiple classifiers
Source: BMC Bioinformatics. 2009 Jan 30;10(Suppl 1):S19. doi: 10.1186/1471-2105-10-S1-S19 (PMC2648737; doi:10.1186/1471-2105-10-S1-S19)
Supplement: Additional file 2 — This file contains the result of gene set enrichment analysis (GSEA). [file 1471-2105-10-S1-S19-S2.zip › VANT VEER 70.xls]

NAME	PROBE	DESCRIPTION<br>(from dataset)	GENE SYMBOL	GENE_TITLE	RANK IN GENE LIST	RANK METRIC SCORE	RUNNING ES	CORE ENRICHMENT
row_0	NM_002900	na	NM_002900	NULL	13262	0.9594882726669312	-0.52899396	No
row_1	NM_018401	na	NM_018401	NULL	13588	0.930905282497406	-0.52802193	No
row_2	Contig49670_RC	na	CONTIG49670_RC	NULL	22893	-1.756874680519104	-0.8948759	No
row_3	NM_015416	na	NM_015416	NULL	23670	-2.268315553665161	-0.91237915	Yes
row_4	Contig63102_RC	na	CONTIG63102_RC	NULL	23747	-2.338308572769165	-0.90120673	Yes
row_5	AB037745	na	AB037745	NULL	23766	-2.3533897399902344	-0.8876584	Yes
row_6	NM_004480	na	NM_004480	NULL	23957	-2.549990177154541	-0.8811561	Yes
row_7	Contig53268_RC	na	CONTIG53268_RC	NULL	24082	-2.7068214416503906	-0.87195003	Yes
row_8	Contig41887_RC	na	CONTIG41887_RC	NULL	24084	-2.7072229385375977	-0.8577053	Yes
row_9	Contig50802_RC	na	CONTIG50802_RC	NULL	24089	-2.7134976387023926	-0.8435834	Yes
row_10	Contig42421_RC	na	CONTIG42421_RC	NULL	24092	-2.7189323902130127	-0.8293797	Yes
row_11	Contig25055_RC	na	CONTIG25055_RC	NULL	24126	-2.7614896297454834	-0.81644577	Yes
row_12	Contig37063_RC	na	CONTIG37063_RC	NULL	24148	-2.7985708713531494	-0.80302036	Yes
row_13	Contig753_RC	na	CONTIG753_RC	NULL	24168	-2.8220038414001465	-0.78951293	Yes
row_14	NM_000224	na	NM_000224	NULL	24217	-2.9145867824554443	-0.77719355	Yes
row_15	Contig55813_RC	na	CONTIG55813_RC	NULL	24242	-2.968886375427246	-0.76389104	Yes
row_16	AL050090	na	AL050090	NULL	24260	-3.0202794075012207	-0.7503017	Yes
row_17	NM_006117	na	NM_006117	NULL	24272	-3.0539629459381104	-0.73646665	Yes
row_18	Contig53742_RC	na	CONTIG53742_RC	NULL	24276	-3.0603883266448975	-0.7223038	Yes
row_19	Contig53646_RC	na	CONTIG53646_RC	NULL	24314	-3.1816020011901855	-0.7095338	Yes
row_20	AF201951	na	AF201951	NULL	24316	-3.1880152225494385	-0.695289	Yes
row_21	NM_000507	na	NM_000507	NULL	24335	-3.2491884231567383	-0.6817407	Yes
row_22	NM_003882	na	NM_003882	NULL	24337	-3.254643201828003	-0.66749597	Yes
row_23	AL137514	na	AL137514	NULL	24347	-3.2758851051330566	-0.65357894	Yes
row_24	NM_004798	na	NM_004798	NULL	24349	-3.287956714630127	-0.6393342	Yes
row_25	NM_015417	na	NM_015417	NULL	24359	-3.333078384399414	-0.6254172	Yes
row_26	AB033043	na	AB033043	NULL	24360	-3.3388545513153076	-0.6111314	Yes
row_27	Contig48328_RC	na	CONTIG48328_RC	NULL	24369	-3.365656614303589	-0.59717345	Yes
row_28	Contig51749_RC	na	CONTIG51749_RC	NULL	24373	-3.3786728382110596	-0.5830106	Yes
row_29	AB033007	na	AB033007	NULL	24374	-3.3822734355926514	-0.56872493	Yes
row_30	AB020689	na	AB020689	NULL	24378	-3.3868653774261475	-0.5545621	Yes
row_31	AF257175	na	AF257175	NULL	24384	-3.4198217391967773	-0.5404812	Yes
row_32	Contig43747_RC	na	CONTIG43747_RC	NULL	24386	-3.4235894680023193	-0.5262365	Yes
row_33	NM_018104	na	NM_018104	NULL	24387	-3.4382171630859375	-0.51195073	Yes
row_34	NM_001007	na	NM_001007	NULL	24389	-3.452334403991699	-0.497706	Yes
row_35	NM_001282	na	NM_001282	NULL	24391	-3.468808650970459	-0.48346123	Yes
row_36	Contig34634_RC	na	CONTIG34634_RC	NULL	24392	-3.47493577003479	-0.46917552	Yes
row_37	Contig51963	na	CONTIG51963	NULL	24395	-3.4990978240966797	-0.45497173	Yes
row_38	AL133619	na	AL133619	NULL	24398	-3.5107228755950928	-0.44076794	Yes
row_39	Contig27312_RC	na	CONTIG27312_RC	NULL	24400	-3.5168867111206055	-0.4265232	Yes
row_40	NM_004911	na	NM_004911	NULL	24408	-3.550994396209717	-0.41252425	Yes
row_41	Contig32125_RC	na	CONTIG32125_RC	NULL	24410	-3.567821741104126	-0.3982795	Yes
row_42	NM_002570	na	NM_002570	NULL	24414	-3.583483934402466	-0.38411668	Yes
row_43	NM_000320	na	NM_000320	NULL	24419	-3.6174495220184326	-0.36999482	Yes
row_44	AL355708	na	AL355708	NULL	24420	-3.618821859359741	-0.3557091	Yes
row_45	NM_003748	na	NM_003748	NULL	24421	-3.6236369609832764	-0.3414234	Yes
row_46	NM_013262	na	NM_013262	NULL	24422	-3.626908779144287	-0.32713768	Yes
row_47	NM_012261	na	NM_012261	NULL	24428	-3.6755166053771973	-0.3130568	Yes
row_48	NM_020244	na	NM_020244	NULL	24430	-3.6832051277160645	-0.29881203	Yes
row_49	AF148505	na	AF148505	NULL	24431	-3.690614700317383	-0.28452632	Yes
row_50	NM_004163	na	NM_004163	NULL	24433	-3.6994779109954834	-0.27028158	Yes
row_51	Contig57595	na	CONTIG57595	NULL	24441	-3.7661309242248535	-0.25628263	Yes
row_52	Contig47405_RC	na	CONTIG47405_RC	NULL	24443	-3.795661211013794	-0.24203788	Yes
row_53	NM_016569	na	NM_016569	NULL	24447	-3.8323144912719727	-0.22787505	Yes
row_54	AJ224741	na	AJ224741	NULL	24448	-3.8429930210113525	-0.21358934	Yes
row_55	Contig46223_RC	na	CONTIG46223_RC	NULL	24450	-3.852476119995117	-0.19934459	Yes
row_56	Contig55377_RC	na	CONTIG55377_RC	NULL	24454	-3.9235806465148926	-0.18518177	Yes
row_57	AB037863	na	AB037863	NULL	24455	-3.9456682205200195	-0.17089605	Yes
row_58	Contig44064_RC	na	CONTIG44064_RC	NULL	24456	-3.9571540355682373	-0.15661034	Yes
row_59	U82987	na	U82987	NULL	24457	-3.980776071548462	-0.14232463	Yes
row_60	U45975	na	U45975	NULL	24459	-3.991725444793701	-0.12807988	Yes
row_61	NM_012429	na	NM_012429	NULL	24461	-4.018627166748047	-0.11383513	Yes
row_62	NM_006763	na	NM_006763	NULL	24462	-4.048630237579346	-0.09954941	Yes
row_63	NM_000849	na	NM_000849	NULL	24463	-4.050405979156494	-0.0852637	Yes
row_64	NM_000017	na	NM_000017	NULL	24464	-4.064706802368164	-0.070977986	Yes
row_65	NM_003239	na	NM_003239	NULL	24467	-4.133781433105469	-0.056774203	Yes
row_66	NM_001280	na	NM_001280	NULL	24469	-4.219676971435547	-0.042529453	Yes
row_67	NM_000286	na	NM_000286	NULL	24473	-4.3672075271606445	-0.028366635	Yes
row_68	NM_003862	na	NM_003862	NULL	24479	-4.656436920166016	-0.014285747	Yes
row_69	NM_020974	na	NM_020974	NULL	24480	-4.8234639167785645	-3.220339E-8	Yes
