# Supplementary material for: A voting approach to identify a small number of highly predictive genes using multiple classifiers
Source: BMC Bioinformatics. 2009 Jan 30;10(Suppl 1):S19. doi: 10.1186/1471-2105-10-S1-S19 (PMC2648737; doi:10.1186/1471-2105-10-S1-S19)
Supplement: Additional file 2 — This file contains the result of gene set enrichment analysis (GSEA). [file 1471-2105-10-S1-S19-S2.zip › VOTING.xls]

NAME	PROBE	DESCRIPTION<br>(from dataset)	GENE SYMBOL	GENE_TITLE	RANK IN GENE LIST	RANK METRIC SCORE	RUNNING ES	CORE ENRICHMENT
row_0	AL080059	na	AL080059	NULL	0	6.260115623474121	0.14285715	Yes
row_1	NM_001216	na	NM_001216	NULL	114	3.407945394515991	0.28109714	Yes
row_2	NM_006681	na	NM_006681	NULL	4608	1.1375298500061035	0.24037173	Yes
row_3	Contig33814_RC	na	CONTIG33814_RC	NULL	4749	1.099164366722107	0.37750852	Yes
row_4	Contig20217_RC	na	CONTIG20217_RC	NULL	4786	1.0907762050628662	0.51889473	Yes
row_5	Contig11065_RC	na	CONTIG11065_RC	NULL	4904	1.0715898275375366	0.6569713	Yes
row_6	NM_005219	na	NM_005219	NULL	4943	1.0663098096847534	0.79827577	Yes
